# Supplementary material for: Complex characterization of oat (Avena sativa L.) lines obtained by wide crossing with maize (Zea mays L.)
Source: PeerJ. 2018 Jun 25;6:e5107. doi: 10.7717/peerj.5107 (PMC6022724; doi:10.7717/peerj.5107)
Supplement: Data S1 [file peerj-06-5107-s001.xlsx]

## Sheet: Table 1, 2 - efficiency
					%	%	%
No genotype	No plant	No pollinated florets	No enlarged ovaries	No embryos	enlarged ovaries/florets	embryos/ovaries	embryos/florets						Genotype	No genotype
21	1	23	22	0	95.6522	0	0
21	2	25	24	3	96	12.5	12						STH 4.8402	21
21	3	34	30	0	88.2353	0	0						STH 4.8411	22
21	4	29	28	1	96.5517	3.57143	3.44828						STH 4.8417	23
21	5	36	35	1	97.2222	2.85714	2.77778						STH 4.8432	24
21	6	23	22	2	95.6522	9.09091	8.69565						STH 4.8435	25
21	7	17	9	1	52.9412	11.1111	5.88235						STH 4.8437	26
21	8	8	7	0	87.5	0	0						STH 4.8442	27
21	9	14	9	0	64.2857	0	0						STH 4.8448	28
21	10	23	23	1	100	4.34783	4.34783						STH 4.8459	29
21	11	32	32	3	100	9.375	9.375						STH 4.4576	30
21	12	26	25	5	96.1538	20	19.2308						STH 4.4577	31
21	13	24	20	1	83.3333	5	4.16667						STH 4.4586	32
21	14	28	24	1	85.7143	4.16667	3.57143						STH 4.4595	33
21	15	27	26	0	96.2963	0	0						STH 4.4606	34
21	16	16	12	0	75	0	0						STH 4.4690	35
21	17	31	28	3	90.3226	10.7143	9.67742						STH 4.4729	36
21	18	3	0	0	0	0	0						STH 4.4731	37
21	19	20	19	0	95	0	0						STH 4.4740	38
21	20	36	33	1	91.6667	3.0303	2.77778						STH 4.4742	39
21	21	4	2	0	50	0	0						STH 4.8456/1	40
21	22	5	1	0	20	0	0						STH 4.8456/2	41
21	23	7	6	0	85.7143	0	0						STH 4.8457/1	42
21	24	25	25	4	100	16	16						STH 4.8457/2	43
21	25	11	11	0	100	0	0						STH 5.8421	44
21	26	6	4	1	66.6667	25	16.6667						STH 5.8422	45
21	27	6	6	0	100	0	0						STH 5.8423	46
21	28	11	9	1	81.8182	11.1111	9.09091						STH 5.8424	47
21	29	14	13	0	92.8571	0	0						STH 5.8425	48
21	30	18	13	0	72.2222	0	0						STH 5.8426	49
21	31	7	7	0	100	0	0						STH 5.8427	50
21	32	6	6	1	100	16.6667	16.6667						STH 5.8428	51
21	33	7	5	1	71.4286	20	14.2857						STH 5.8429	52
21	34	9	6	0	66.6667	0	0						STH 5.8430	53
21	35	9	7	0	77.7778	0	0						STH 5.8432	54
21	36	6	5	0	83.3333	0	0						STH 5.8436	55
21		626	554	31	82.1115	5.12618	4.40725	88.4984	5.59567	4.95208			STH 5.8440	56
22	1	24	22	0	91.6667	0	0						STH 5.8449	57
22	2	39	35	0	89.7436	0	0						STH 5.8450	58
22	3	33	29	1	87.8788	3.44828	3.0303						STH 5.8458	59
22	4	33	32	2	96.9697	6.25	6.06061						STH 5.8460	60
22	5	33	32	1	96.9697	3.125	3.0303
22	6	9	7	1	77.7778	14.2857	11.1111
22	7	15	15	1	100	6.66667	6.66667
22	8	49	48	4	97.9592	8.33333	8.16327
22	9	25	24	2	96	8.33333	8
22	10	39	38	0	97.4359	0	0
22	11	24	22	4	91.6667	18.1818	16.6667
22	12	22	21	3	95.4545	14.2857	13.6364
22	13	21	21	0	100	0	0
22	14	31	30	2	96.7742	6.66667	6.45161
22	15	23	21	0	91.3043	0	0
22	16	17	15	0	88.2353	0	0
22	17	14	14	1	100	7.14286	7.14286
22	18	17	13	0	76.4706	0	0
22	19	13	13	1	100	7.69231	7.69231
22	20	20	20	1	100	5	5
22	21	13	13	0	100	0	0
22	22	30	28	1	93.3333	3.57143	3.33333
22	23	20	19	0	95	0	0
22	24	11	11	0	100	0	0
22	25	9	8	0	88.8889	0	0
22	26	13	13	0	100	0	0
22	27	10	10	0	100	0	0
22	28	16	16	2	100	12.5	12.5
22		623	590	27	94.626	4.48154	4.23162	94.703	4.57627	4.33387
23	1	58	54	1	93.1034	1.85185	1.72414
23	2	52	48	3	92.3077	6.25	5.76923
23	3	48	38	8	79.1667	21.0526	16.6667
23	4	25	24	3	96	12.5	12
23	5	31	27	0	87.0968	0	0
23	6	31	27	1	87.0968	3.7037	3.22581
23	7	14	13	0	92.8571	0	0
23	8	18	17	0	94.4444	0	0
23	9	19	16	1	84.2105	6.25	5.26316
23	10	14	12	1	85.7143	8.33333	7.14286
23	11	28	27	0	96.4286	0	0
23	12	42	38	3	90.4762	7.89474	7.14286
23	13	33	33	1	100	3.0303	3.0303
23	14	30	27	0	90	0	0
23	15	45	40	2	88.8889	5	4.44444
23	16	32	20	0	62.5	0	0
23	17	13	12	0	92.3077	0	0
23	18	9	8	0	88.8889	0	0
23	19	17	15	0	88.2353	0	0
23	20	14	12	0	85.7143	0	0
23	21	24	23	2	95.8333	8.69565	8.33333
23	22	17	5	1	29.4118	20	5.88235
23	23	1	1	1	100	100	100
23	24	5	3	0	60	0	0
23	25	17	17	0	100	0	0
23	26	11	10	0	90.9091	0	0
23		648	567	28	86.5997	7.86778	6.94712	87.5	4.93827	4.32099
24	1	25	23	0	92	0	0
24	2	36	35	2	97.2222	5.71429	5.55556
24	3	17	17	0	100	0	0
24	4	41	38	0	92.6829	0	0
24	5	29	29	0	100	0	0
24	6	30	28	1	93.3333	3.57143	3.33333
24	7	33	33	4	100	12.1212	12.1212
24	8	27	26	1	96.2963	3.84615	3.7037
24	9	24	24	3	100	12.5	12.5
24	10	35	35	0	100	0	0
24	11	11	9	0	81.8182	0	0
24	12	29	27	0	93.1034	0	0
24	13	33	27	3	81.8182	11.1111	9.09091
24	14	16	13	1	81.25	7.69231	6.25
24	15	13	12	0	92.3077	0	0
24	16	24	22	2	91.6667	9.09091	8.33333
24	17	17	16	0	94.1176	0	0
24	18	22	21	2	95.4545	9.52381	9.09091
24	19	5	5	0	100	0	0
24	20	5	4	0	80	0	0
24	21	12	12	1	100	8.33333	8.33333
24	22	18	17	1	94.4444	5.88235	5.55556
24	23	12	11	0	91.6667	0	0
24	24	21	20	1	95.2381	5	4.7619
24	25	11	11	0	100	0	0
24	26	9	9	0	100	0	0
24	27	11	11	0	100	0	0
24	28	18	18	0	100	0	0
24	29	15	14	0	93.3333	0	0
24	30	19	19	0	100	0	0
24	31	9	9	1	100	11.1111	11.1111
24	32	35	32	0	91.4286	0	0
24	33	12	12	3	100	25	25
24	34	7	7	0	100	0	0
24		681	646	26	94.9759	3.83818	3.66885	94.8605	4.02477	3.81791
25	1	40	38	0	95	0	0
25	2	37	34	2	91.8919	5.88235	5.40541
25	3	20	17	3	85	17.6471	15
25	4	23	21	2	91.3043	9.52381	8.69565
25	5	17	16	2	94.1176	12.5	11.7647
25	6	38	32	2	84.2105	6.25	5.26316
25	7	30	28	0	93.3333	0	0
25	8	28	23	3	82.1429	13.0435	10.7143
25	9	34	34	0	100	0	0
25	10	31	30	1	96.7742	3.33333	3.22581
25	11	24	23	0	95.8333	0	0
25	12	21	16	1	76.1905	6.25	4.7619
25	13	16	16	0	100	0	0
25	14	15	13	0	86.6667	0	0
25	15	14	10	0	71.4286	0	0
25	16	18	14	1	77.7778	7.14286	5.55556
25	17	24	23	2	95.8333	8.69565	8.33333
25	18	31	30	0	96.7742	0	0
25	19	14	10	2	71.4286	20	14.2857
25	20	21	19	1	90.4762	5.26316	4.7619
25	21	8	7	0	87.5	0	0
25	22	17	14	3	82.3529	21.4286	17.6471
25	23	24	23	1	95.8333	4.34783	4.16667
25	24	5	5	0	100	0	0
25	25	10	7	0	70	0	0
25	26	11	9	0	81.8182	0	0
25	27	5	4	0	80	0	0
25	28	10	8	0	80	0	0
25	29	7	7	1	100	14.2857	14.2857
25	30	16	15	0	93.75	0	0
25	31	15	15	2	100	13.3333	13.3333
25	32	16	16	0	100	0	0
25	33	6	6	0	100	0	0
25	34	3	2	0	66.6667	0	0
25	35	4	3	0	75	0	0
25		653	588	29	88.2601	4.82649	4.20572	90.0459	4.93197	4.44104
26	1	30	26	2	86.6667	7.69231	6.66667
26	2	47	45	2	95.7447	4.44444	4.25532
26	3	31	30	0	96.7742	0	0
26	4	48	48	4	100	8.33333	8.33333
26	5	42	36	1	85.7143	2.77778	2.38095
26	6	28	24	1	85.7143	4.16667	3.57143
26	7	13	12	2	92.3077	16.6667	15.3846
26	8	17	10	1	58.8235	10	5.88235
26	9	22	21	5	95.4545	23.8095	22.7273
26	10	20	19	1	95	5.26316	5
26	11	13	8	0	61.5385	0	0
26	12	14	13	1	92.8571	7.69231	7.14286
26	13	27	23	0	85.1852	0	0
26	14	33	31	0	93.9394	0	0
26	15	24	19	0	79.1667	0	0
26	16	20	17	2	85	11.7647	10
26	17	12	10	1	83.3333	10	8.33333
26	18	16	16	0	100	0	0
26	19	18	17	1	94.4444	5.88235	5.55556
26	20	7	6	0	85.7143	0	0
26	21	17	15	3	88.2353	20	17.6471
26	22	15	15	2	100	13.3333	13.3333
26	23	14	14	0	100	0	0
26	24	13	13	2	100	15.3846	15.3846
26	25	6	4	1	66.6667	25	16.6667
26	26	13	13	0	100	0	0
26	27	14	14	2	100	14.2857	14.2857
26	28	15	10	1	66.6667	10	6.66667
26	29	9	5	0	55.5556	0	0
26	30	4	1	0	25	0	0
26		602	535	35	85.1834	7.21656	6.30726	88.8704	6.54206	5.81395
27	1	60	56	2	93.3333	3.57143	3.33333
27	2	18	7	0	38.8889	0	0
27	3	36	35	5	97.2222	14.2857	13.8889
27	4	49	46	4	93.8776	8.69565	8.16327
27	5	41	33	3	80.4878	9.09091	7.31707
27	6	11	7	0	63.6364	0	0
27	7	19	8	0	42.1053	0	0
27	8	32	32	0	100	0	0
27	9	33	30	3	90.9091	10	9.09091
27	10	33	29	3	87.8788	10.3448	9.09091
27	11	28	27	0	96.4286	0	0
27	12	29	26	0	89.6552	0	0
27	13	20	20	5	100	25	25
27	14	40	39	2	97.5	5.12821	5
27	15	36	35	2	97.2222	5.71429	5.55556
27	16
27	17	37	35	2	94.5946	5.71429	5.40541
27	18	24	18	1	75	5.55556	4.16667
27	19	27	25	1	92.5926	4	3.7037
27	20	33	30	1	90.9091	3.33333	3.0303
27	21	31	29	1	93.5484	3.44828	3.22581
27	22	21	15	0	71.4286	0	0
27	23	27	12	0	44.4444	0	0
27	24	12	12	1	100	8.33333	8.33333
27	25	25	24	0	96	0	0
27	26	13	11	3	84.6154	27.2727	23.0769
27	27	14	9	2	64.2857	22.2222	14.2857
27	28	7	5	0	71.4286	0	0
27	29	5	4	0	80	0	0
27	30	12	11	1	91.6667	9.09091	8.33333
27	31	12	10	0	83.3333	0	0
27	32	6	5	1	83.3333	20	16.6667
27	33	35	34	2	97.1429	5.88235	5.71429
27		826	719	45	83.8584	6.45888	5.69944	87.046	6.25869	5.44794
28	1	23	23	1	100	4.34783	4.34783
28	2	25	22	2	88	9.09091	8
28	3	20	16	1	80	6.25	5
28	4	23	20	1	86.9565	5	4.34783
28	5	25	21	1	84	4.7619	4
28	6	37	37	4	100	10.8108	10.8108
28	7	25	22	0	88	0	0
28	8	28	26	0	92.8571	0	0
28	9	18	17	1	94.4444	5.88235	5.55556
28	10	21	20	3	95.2381	15	14.2857
28	11	32	31	6	96.875	19.3548	18.75
28	12	18	18	0	100	0	0
28	13	28	24	1	85.7143	4.16667	3.57143
28	14	19	19	1	100	5.26316	5.26316
28	15	25	25	3	100	12	12
28	16	9	6	0	66.6667	0	0
28	17	22	21	1	95.4545	4.7619	4.54545
28	18	14	11	1	78.5714	9.09091	7.14286
28	19	11	10	0	90.9091	0	0
28	20	12	10	1	83.3333	10	8.33333
28	21	13	13	1	100	7.69231	7.69231
28	22	10	10	0	100	0	0
28	23	11	10	0	90.9091	0	0
28	24	8	7	1	87.5	14.2857	12.5
28	25	7	7	0	100	0	0
28	26	7	6	1	85.7143	16.6667	14.2857
28	27	9	7	2	77.7778	28.5714	22.2222
28	28	11	8	0	72.7273	0	0
28	29	7	7	0	100	0	0
28		518	474	33	90.4017	6.65508	5.95359	91.5058	6.96203	6.37066
29	1	21	16	0	76.1905	0	0
29	2	25	25	2	100	8	8
29	3	41	41	5	100	12.1951	12.1951
29	4	27	27	0	100	0	0
29	5	14	14	0	100	0	0
29	6	12	6	2	50	33.3333	16.6667
29	7	30	25	2	83.3333	8	6.66667
29	8	20	17	0	85	0	0
29	9	26	25	0	96.1538	0	0
29	10	7	6	0	85.7143	0	0
29	11	7	7	0	100	0	0
29	12	10	9	0	90	0	0
29	13
29	14	10	6	1	60	16.6667	10
29	15	4	4	1	100	25	25
29	16	4	3	0	75	0	0
29	17	7	7	0	100	0	0
29	18	10	10	0	100	0	0
29	19	4	3	0	75	0	0
29	20	4	3	0	75	0	0
29	21	3	2	0	66.6667	0	0
29		286	256	13	85.9029	5.15976	3.92642	89.5105	5.07812	4.54545
30	1	15	13	2	86.6667	15.3846	13.3333
30	2	24	24	1	100	4.16667	4.16667
30	3	24	23	0	95.8333	0	0
30	4	21	21	2	100	9.52381	9.52381
30	5	36	35	2	97.2222	5.71429	5.55556
30	6	15	13	1	86.6667	7.69231	6.66667
30	7	33	29	5	87.8788	17.2414	15.1515
30	8	19	18	1	94.7368	5.55556	5.26316
30	9	22	22	1	100	4.54545	4.54545
30	10	22	17	0	77.2727	0	0
30	11	18	16	1	88.8889	6.25	5.55556
30	12	22	20	1	90.9091	5	4.54545
30	13	19	15	0	78.9474	0	0
30	14	12	11	0	91.6667	0	0
30	15	18	17	1	94.4444	5.88235	5.55556
30	16	21	16	1	76.1905	6.25	4.7619
30	17	19	18	1	94.7368	5.55556	5.26316
30	18	25	17	0	68	0	0
30	19	11	11	1	100	9.09091	9.09091
30	20	17	17	0	100	0	0
30	21	14	9	0	64.2857	0	0
30	22	3	3	0	100	0	0
30	23	3	3	0	100	0	0
30	24	2	2	0	100	0	0
30	25	4	1	0	25	0	0
30		439	391	21	87.9739	4.31412	3.95915	89.0661	5.37084	4.7836
31	1	50	44	1	88	2.27273	2
31	2	35	34	2	97.1429	5.88235	5.71429
31	3	26	22	0	84.6154	0	0
31	4	35	31	0	88.5714	0	0
31	5	37	35	1	94.5946	2.85714	2.7027
31	6	17	16	1	94.1176	6.25	5.88235
31	7	10	8	0	80	0	0
31	8	30	24	3	80	12.5	10
31	9	14	6	0	42.8571	0	0
31	10	13	10	0	76.9231	0	0
31	11	30	28	1	93.3333	3.57143	3.33333
31	12	22	19	1	86.3636	5.26316	4.54545
31	13	20	20	3	100	15	15
31	14	26	19	0	73.0769	0	0
31	15	19	16	1	84.2105	6.25	5.26316
31	16	31	27	1	87.0968	3.7037	3.22581
31	17	20	15	1	75	6.66667	5
31	18	8	5	1	62.5	20	12.5
31	19	22	16	0	72.7273	0	0
31	20	3	3	1	100	33.3333	33.3333
31	21	12	12	1	100	8.33333	8.33333
31	22	11	6	1	54.5455	16.6667	9.09091
31	23	6	6	0	100	0	0
31	24	15	13	1	86.6667	7.69231	6.66667
31	25
31	26	7	3	0	42.8571	0	0
31	27	5	2	0	40	0	0
31	28	6	5	0	83.3333	0	0
31	29	5	4	0	80	0	0
31	30	4	1	0	25	0	0
31	31	5	5	1	100	20	20
31	32	5	2	0	40	0	0
31	33	4	3	1	75	33.3333	25
31	34	6	2	0	33.3333	0	0
31		559	462	23	76.4202	6.35079	5.38156	82.6476	4.97835	4.11449
32	1	58	54	3	93.1034	5.55556	5.17241
32	2	43	42	2	97.6744	4.7619	4.65116
32	3	10	7	0	70	0	0
32	4	23	22	3	95.6522	13.6364	13.0435
32	5	30	29	3	96.6667	10.3448	10
32	6	32	32	2	100	6.25	6.25
32	7	30	26	2	86.6667	7.69231	6.66667
32	8	25	25	2	100	8	8
32	9	25	24	2	96	8.33333	8
32	10	34	32	0	94.1176	0	0
32	11	14	13	1	92.8571	7.69231	7.14286
32	12	27	21	0	77.7778	0	0
32	13	27	26	4	96.2963	15.3846	14.8148
32	14	21	15	2	71.4286	13.3333	9.52381
32	15	11	4	0	36.3636	0	0
32	16	18	16	0	88.8889	0	0
32	17	27	27	5	100	18.5185	18.5185
32	18	21	15	1	71.4286	6.66667	4.7619
32	19	15	11	0	73.3333	0	0
32	20	18	16	0	88.8889	0	0
32	21	13	10	0	76.9231	0	0
32	22	13	8	2	61.5385	25	15.3846
32	23	8	7	2	87.5	28.5714	25
32	24	7	7	0	100	0	0
32	25	10	7	3	70	42.8571	30
32	26	10	8	0	80	0	0
32	27	14	13	0	92.8571	0	0
32	28	8	6	1	75	16.6667	12.5
32	29	20	19	5	95	26.3158	25
32	30	6	6	0	100	0	0
32	31	5	3	0	60	0	0
32	32	2	1	0	50	0	0
32	33	5	3	0	60	0	0
32	34	6	4	0	66.6667	0	0
32	35	2	0	0	0		0
32	36	7	6	0	85.7143	0	0
32	37	10	4	0	40	0	0
32	38	7	2	0	28.5714	0	0
32	39	8	5	0	62.5	0	0
32	40	4	2	0	50	0	0
32		674	578	45	76.7354	6.80976	5.61076	85.7567	7.78547	6.67656
33	1	26	24	2	92.3077	8.33333	7.69231
33	2	25	20	0	80	0	0
33	3	22	19	1	86.3636	5.26316	4.54545
33	4	15	10	0	66.6667	0	0
33	5	22	14	2	63.6364	14.2857	9.09091
33	6	14	12	0	85.7143	0	0
33	7	44	43	4	97.7273	9.30233	9.09091
33	8	12	10	0	83.3333	0	0
33	9	31	27	5	87.0968	18.5185	16.129
33	10	35	35	1	100	2.85714	2.85714
33	11	24	19	1	79.1667	5.26316	4.16667
33	12	27	27	0	100	0	0
33	13	17	17	0	100	0	0
33	14	23	19	0	82.6087	0	0
33	15	27	18	2	66.6667	11.1111	7.40741
33	16	12	10	0	83.3333	0	0
33	17	18	14	1	77.7778	7.14286	5.55556
33	18	2	0	0	0	0	0
33	19	2	2	0	100	0	0
33	20	26	22	0	84.6154	0	0
33	21	6	1	0	16.6667	0	0
33	22	4	2	0	50	0	0
33	23	4	4	0	100	0	0
33	24	9	1	0	11.1111	0	0
33	25	2	2	0	100	0	0
33	26	8	6	0	75	0	0
33	27	3	3	0	100	0	0
33	28	1	1	1	100	100	100
33	29	2	1	0	50	0	0
33	30	4	4	0	100	0	0
33	31	3	2	0	66.6667	0	0
33	32	3	2	0	66.6667	0	0
33	33
33	34	7	5	0	71.4286	0	0
33	35	4	3	0	75	0	0
33	36	5	4	0	80	0	0
33	37	5	3	0	60	0	0
33	38	6	6	1	100	16.6667	16.6667
33	39	12	12	0	100	0	0
33	40	6	1	0	16.6667	0	0
33	41	5	4	0	80	0	0
33		523	429	21	75.9055	4.9686	4.58005	82.0268	4.8951	4.0153
34	1	38	31	1	81.5789	3.22581	2.63158
34	2	28	24	3	85.7143	12.5	10.7143
34	3	42	41	4	97.619	9.7561	9.52381
34	4	66	60	2	90.9091	3.33333	3.0303
34	5	40	36	4	90	11.1111	10
34	6	38	36	3	94.7368	8.33333	7.89474
34	7	32	32	5	100	15.625	15.625
34	8	21	20	3	95.2381	15	14.2857
34	9	29	29	6	100	20.6897	20.6897
34	10	43	41	4	95.3488	9.7561	9.30233
34	11	33	31	1	93.9394	3.22581	3.0303
34	12	21	15	0	71.4286	0	0
34	13	44	35	5	79.5455	14.2857	11.3636
34	14	34	28	3	82.3529	10.7143	8.82353
34	15	20	17	0	85	0	0
34	16	23	19	1	82.6087	5.26316	4.34783
34	17	30	28	0	93.3333	0	0
34	18	18	18	1	100	5.55556	5.55556
34	19	37	37	3	100	8.10811	8.10811
34	20	17	13	2	76.4706	15.3846	11.7647
34	21	40	40	3	100	7.5	7.5
34	22	8	5	0	62.5	0	0
34	23	6	5	0	83.3333	0	0
34	24	10	6	1	60	16.6667	10
34	25	7	6	1	85.7143	16.6667	14.2857
34	26	1	1	0	100	0	0
34	27	12	6	0	50	0	0
34	28	11	8	0	72.7273	0	0
34	29	9	4	0	44.4444	0	0
34	30	10	9	0	90	0	0
34	31	3	0	0	0	0	0
34	32	4	4	0	100	0	0
34	33	16	14	0	87.5	0	0
34	34	8	7	2	87.5	28.5714	25
34	35	5	3	1	60	33.3333	20
34	36	12	7	0	58.3333	0	0
34	37	3	3	0	100	0	0
34	38	7	7	1	100	14.2857	14.2857
34	39	5	4	0	80	0	0
34		831	730	60	82.5097	7.40747	6.35288	87.846	8.21918	7.22022
35	1	38	34	2	89.4737	5.88235	5.26316
35	2	61	53	9	86.8852	16.9811	14.7541
35	3	32	30	3	93.75	10	9.375
35	4	36	36	4	100	11.1111	11.1111
35	5	45	43	14	95.5556	32.5581	31.1111
35	6	40	40	3	100	7.5	7.5
35	7	41	41	1	100	2.43902	2.43902
35	8	45	13	3	28.8889	23.0769	6.66667
35	9	23	21	2	91.3043	9.52381	8.69565
35	10	39	34	1	87.1795	2.94118	2.5641
35	11	19	10	0	52.6316	0	0
35	12	18	12	2	66.6667	16.6667	11.1111
35	13	40	37	4	92.5	10.8108	10
35	14	13	10	0	76.9231	0	0
35	15	53	53	10	100	18.8679	18.8679
35	16	50	50	5	100	10	10
35	17	36	36	2	100	5.55556	5.55556
35	18	29	27	3	93.1034	11.1111	10.3448
35	19	52	52	8	100	15.3846	15.3846
35	20	22	19	2	86.3636	10.5263	9.09091
35	21	45	42	5	93.3333	11.9048	11.1111
35	22	51	43	1	84.3137	2.32558	1.96078
35	23	13	12	1	92.3077	8.33333	7.69231
35	24	16	15	0	93.75	0	0
35	25	20	14	0	70	0	0
35	26	10	9	2	90	22.2222	20
35	27	5	4	1	80	25	20
35	28	6	6	1	100	16.6667	16.6667
35	29	12	10	0	83.3333	0	0
35	30	12	12	3	100	25	25
35	31	10	8	0	80	0	0
35	32	21	19	3	90.4762	15.7895	14.2857
35	33	13	11	1	84.6154	9.09091	7.69231
35	34	21	20	1	95.2381	5	4.7619
35	35	11	10	0	90.9091	0	0
35	36	9	8	1	88.8889	12.5	11.1111
35	37	18	18	3	100	16.6667	16.6667
35	38	6	5	1	83.3333	20	16.6667
35	39	13	11	1	84.6154	9.09091	7.69231
35	40	9	9	0	100	0	0
35	41	9	9	2	100	22.2222	22.2222
35	42	9	9	0	100	0	0
35	43	6	6	0	100	0	0
35	44	15	15	1	100	6.66667	6.66667
35	45	2	2	0	100	0	0
35		1094	978	106	89.4742	9.98702	8.88958	89.3967	10.8384	9.68921
36	1	55	48	5	87.2727	10.4167	9.09091
36	2	34	33	2	97.0588	6.06061	5.88235
36	3	50	49	0	98	0	0
36	4	33	32	0	96.9697	0	0
36	5	17	9	0	52.9412	0	0
36	6	30	10	1	33.3333	10	3.33333
36	7	56	53	5	94.6429	9.43396	8.92857
36	8	35	35	0	100	0	0
36	9	38	36	0	94.7368	0	0
36	10	27	22	0	81.4815	0	0
36	11	24	19	1	79.1667	5.26316	4.16667
36	12	30	19	0	63.3333	0	0
36	13	16	11	0	68.75	0	0
36	14	30	22	0	73.3333	0	0
36	15	16	5	0	31.25	0	0
36	16	28	25	0	89.2857	0	0
36	17	19	12	0	63.1579	0	0
36	18	31	30	0	96.7742	0	0
36	19	39	39	1	100	2.5641	2.5641
36	20	47	47	2	100	4.25532	4.25532
36	21	67	60	1	89.5522	1.66667	1.49254
36	22	31	20	1	64.5161	5	3.22581
36	23	42	42	3	100	7.14286	7.14286
36	24	16	6	1	37.5	16.6667	6.25
36	25	24	16	3	66.6667	18.75	12.5
36	26	11	10	1	90.9091	10	9.09091
36	27	10	8	3	80	37.5	30
36	28	14	8	0	57.1429	0	0
36	29	7	4	0	57.1429	0	0
36	30	2	2	0	100	0	0
36	31	9	5	0	55.5556	0	0
36	32	4	4	1	100	25	25
36	33	3	1	0	33.3333	0	0
36	34	16	16	0	100	0	0
36	35	9	8	1	88.8889	12.5	11.1111
36	36	7	6	1	85.7143	16.6667	14.2857
36		927	772	33	78.0114	5.52463	4.39778	83.2794	4.27461	3.55987
37	1	55	47	1	85.4545	2.12766	1.81818
37	2	25	24	0	96	0	0
37	3	29	29	0	100	0	0
37	4	32	30	2	93.75	6.66667	6.25
37	5	47	44	0	93.617	0	0
37	6	16	16	0	100	0	0
37	7	49	48	1	97.9592	2.08333	2.04082
37	8	22	20	3	90.9091	15	13.6364
37	9	57	55	3	96.4912	5.45455	5.26316
37	10	27	26	3	96.2963	11.5385	11.1111
37	11	29	28	0	96.5517	0	0
37	12	45	33	0	73.3333	0	0
37	13	25	23	1	92	4.34783	4
37	14	15	9	0	60	0	0
37	15	31	29	0	93.5484	0	0
37	16	30	29	3	96.6667	10.3448	10
37	17	13	11	0	84.6154	0	0
37	18
37	19	15	13	1	86.6667	7.69231	6.66667
37	20	17	16	1	94.1176	6.25	5.88235
37	21	19	16	1	84.2105	6.25	5.26316
37	22	0	0	0	0	0	0
37	23	26	26	1	100	3.84615	3.84615
37	24	9	3	0	33.3333	0	0
37	25	33	32	1	96.9697	3.125	3.0303
37	26	9	7	2	77.7778	28.5714	22.2222
37	27	3	3	1	100	33.3333	33.3333
37	28	25	18	2	72	11.1111	8
37	29	13	13	0	100	0	0
37	30	10	10	0	100	0	0
37	31	8	6	1	75	16.6667	12.5
37	32	7	7	2	100	28.5714	28.5714
37	33	12	7	1	58.3333	14.2857	8.33333
37	34	10	8	2	80	25	20
37	35	13	13	0	100	0	0
37		776	699	33	85.4589	7.12548	6.22849	90.0773	4.72103	4.25258
38	1	30	28	1	93.3333	3.57143	3.33333
38	2	24	24	2	100	8.33333	8.33333
38	3	27	25	1	92.5926	4	3.7037
38	4	13	12	1	92.3077	8.33333	7.69231
38	5	38	34	0	89.4737	0	0
38	6	28	26	0	92.8571	0	0
38	7	46	44	1	95.6522	2.27273	2.17391
38	8	30	21	2	70	9.52381	6.66667
38	9	15	6	0	40	0	0
38	10	38	38	1	100	2.63158	2.63158
38	11	45	45	2	100	4.44444	4.44444
38	12	26	23	1	88.4615	4.34783	3.84615
38	13	42	35	4	83.3333	11.4286	9.52381
38	14	32	32	0	100	0	0
38	15	20	15	1	75	6.66667	5
38	16	41	38	1	92.6829	2.63158	2.43902
38	17	31	31	2	100	6.45161	6.45161
38	18	23	18	2	78.2609	11.1111	8.69565
38	19	29	19	1	65.5172	5.26316	3.44828
38	20	25	23	3	92	13.0435	12
38	21	29	26	1	89.6552	3.84615	3.44828
38	22	10	9	0	90	0	0
38	23	14	14	3	100	21.4286	21.4286
38	24	10	9	1	90	11.1111	10
38	25	8	7	2	87.5	28.5714	25
38	26	4	2	0	50	0	0
38	27	7	7	2	100	28.5714	28.5714
38	28	4	1	0	25	0	0
38	29	4	0	0	0		0
38	30	6	5	0	83.3333	0	0
38	31	5	4	1	80	25	20
38	32	2	0	0	0	0	0
38	33	11	10	2	90.9091	20	18.1818
38		717	631	38	79.6324	7.58073	6.57618	88.0056	6.02219	5.29986
39	1	33	32	3	96.9697	9.375	9.09091
39	2	14	10	0	71.4286	0	0
39	3	36	29	1	80.5556	3.44828	2.77778
39	4	37	35	5	94.5946	14.2857	13.5135
39	5	31	26	0	83.871	0	0
39	6	37	29	0	78.3784	0	0
39	7	42	24	0	57.1429	0	0
39	8	36	30	0	83.3333	0	0
39	9	33	29	2	87.8788	6.89655	6.06061
39	10	54	42	0	77.7778	0	0
39	11	47	39	5	82.9787	12.8205	10.6383
39	12	18	16	1	88.8889	6.25	5.55556
39	13	44	41	4	93.1818	9.7561	9.09091
39	14	14	7	1	50	14.2857	7.14286
39	15	33	18	5	54.5455	27.7778	15.1515
39	16	47	45	1	95.7447	2.22222	2.12766
39	17	15	11	1	73.3333	9.09091	6.66667
39	18	23	17	4	73.913	23.5294	17.3913
39	19	12	10	0	83.3333	0	0
39	20	18	10	1	55.5556	10	5.55556
39	21	8	2	0	25	0	0
39	22	15	10	0	66.6667	0	0
39		647	512	34	75.2305	6.80628	5.03469	79.1345	6.64062	5.25502
40	1	19	17	0	89.4737	0	0
40	2	42	42	1	100	2.38095	2.38095
40	3	54	51	1	94.4444	1.96078	1.85185
40	4	25	25	1	100	4	4
40	5	15	15	2	100	13.3333	13.3333
40	6	21	20	0	95.2381	0	0
40	7	9	4	1	44.4444	25	11.1111
40	8	26	24	1	92.3077	4.16667	3.84615
40	9	21	17	0	80.9524	0	0
40	10	16	16	1	100	6.25	6.25
40	11	16	15	1	93.75	6.66667	6.25
40	12	0	0	0	0	0	0
40	13	13	10	1	76.9231	10	7.69231
40	14	30	27	3	90	11.1111	10
40	15	23	17	1	73.913	5.88235	4.34783
40	16	23	22	0	95.6522	0	0
40	17	20	17	0	85	0	0
40	18	14	9	0	64.2857	0	0
40	19	10	7	0	70	0	0
40	20	8	7	1	87.5	14.2857	12.5
40	21	7	5	0	71.4286	0	0
40	22	28	27	0	96.4286	0	0
40	23	28	28	0	100	0	0
40	24	24	23	1	95.8333	4.34783	4.16667
40	25	20	19	0	95	0	0
40	26	21	21	0	100	0	0
40	27	15	15	1	100	6.66667	6.66667
40	28	22	21	1	95.4545	4.7619	4.54545
40	29	37	35	1	94.5946	2.85714	2.7027
40	30	36	31	0	86.1111	0	0
40	31	28	27	2	96.4286	7.40741	7.14286
40	32	35	34	1	97.1429	2.94118	2.85714
40	33	10	6	0	60	0	0
40	34	25	23	0	92	0	0
40	35	18	18	0	100	0	0
40	36	13	13	0	100	0	0
40	37	9	6	0	66.6667	0	0
40	38	13	13	0	100	0	0
40	39	17	15	0	88.2353	0	0
40	40	25	25	0	100	0	0
40	41	29	27	0	93.1034	0	0
40	42	16	16	2	100	12.5	12.5
40	43	19	16	0	84.2105	0	0
40	44	20	20	0	100	0	0
40	45	16	16	1	100	6.25	6.25
40	46	16	15	0	93.75	0	0
40	47	16	16	0	100	0	0
40	48	12	12	1	100	8.33333	8.33333
40	49	11	11	1	100	9.09091	9.09091
40	50	14	14	2	100	14.2857	14.2857
40	51	14	14	0	100	0	0
40		1019	944	29	89.025	3.61725	3.17853	92.6398	3.07203	2.84593
41	1	21	21	0	100	0	0
41	2	25	21	2	84	9.52381	8
41	3	20	20	0	100	0	0
41	4	26	26	1	100	3.84615	3.84615
41	5	38	38	4	100	10.5263	10.5263
41	6	36	36	0	100	0	0
41	7	26	26	0	100	0	0
41	8	17	15	0	88.2353	0	0
41	9	20	18	1	90	5.55556	5
41	10	18	18	0	100	0	0
41	11	11	11	0	100	0	0
41	12	27	24	2	88.8889	8.33333	7.40741
41	13	26	24	3	92.3077	12.5	11.5385
41	14	16	14	0	87.5	0	0
41	15	41	41	1	100	2.43902	2.43902
41	16	35	35	0	100	0	0
41	17	16	15	0	93.75	0	0
41	18	23	22	0	95.6522	0	0
41	19	20	19	0	95	0	0
41	20	14	14	0	100	0	0
41	21	22	22	0	100	0	0
41	22	22	17	1	77.2727	5.88235	4.54545
41	23	20	18	0	90	0	0
41	24	20	20	0	100	0	0
41	25	32	31	1	96.875	3.22581	3.125
41	26	6	4	0	66.6667	0	0
41	27	19	18	0	94.7368	0	0
41	28	24	22	1	91.6667	4.54545	4.16667
41	29	21	19	0	90.4762	0	0
41	30	37	35	3	94.5946	8.57143	8.10811
41	31	35	34	0	97.1429	0	0
41	32	22	19	1	86.3636	5.26316	4.54545
41	33	23	23	0	100	0	0
41	34	5	5	0	100	0	0
41	35	32	31	1	96.875	3.22581	3.125
41	36	24	24	0	100	0	0
41	37	31	30	0	96.7742	0	0
41	38	46	46	3	100	6.52174	6.52174
41	39	30	30	0	100	0	0
41	40	20	19	1	95	5.26316	5
41	41	12	11	0	91.6667	0	0
41	42	15	14	0	93.3333	0	0
41	43	10	10	0	100	0	0
41	44	15	14	1	93.3333	7.14286	6.66667
41	45	24	23	0	95.8333	0	0
41		1043	997	27	94.7543	2.2748	2.10137	95.5896	2.70812	2.58869
42	1	38	37	0	97.3684	0	0
42	2	35	33	1	94.2857	3.0303	2.85714
42	3	30	30	0	100	0	0
42	4	34	29	0	85.2941	0	0
42	5	34	30	0	88.2353	0	0
42	6	10	10	0	100	0	0
42	7	37	37	3	100	8.10811	8.10811
42	8	36	36	2	100	5.55556	5.55556
42	9	17	15	0	88.2353	0	0
42	10	38	38	2	100	5.26316	5.26316
42	11	23	23	2	100	8.69565	8.69565
42	12	24	23	0	95.8333	0	0
42	13	29	27	3	93.1034	11.1111	10.3448
42	14	13	12	1	92.3077	8.33333	7.69231
42	15	21	21	0	100	0	0
42	16	19	18	1	94.7368	5.55556	5.26316
42	17	20	20	0	100	0	0
42	18	18	17	1	94.4444	5.88235	5.55556
42	19	22	22	0	100	0	0
42	20	22	22	1	100	4.54545	4.54545
42	21	11	11	0	100	0	0
42	22	32	30	1	93.75	3.33333	3.125
42	23	20	20	3	100	15	15
42	24	37	37	1	100	2.7027	2.7027
42	25	17	16	1	94.1176	6.25	5.88235
42	26	31	26	0	83.871	0	0
42	27	18	18	0	100	0	0
42	28	21	18	2	85.7143	11.1111	9.52381
42	29	18	18	0	100	0	0
42	30	13	8	0	61.5385	0	0
42	31	10	9	1	90	11.1111	10
42	32	8	8	1	100	12.5	12.5
42	33	17	15	0	88.2353	0	0
42	34	15	15	0	100	0	0
42	35	22	20	1	90.9091	5	4.54545
42	36	16	16	2	100	12.5	12.5
42	37	9	9	0	100	0	0
42	38	13	12	0	92.3077	0	0
42	39	10	10	0	100	0	0
42	40	13	13	0	100	0	0
42	41	7	7	0	100	0	0
42	42	9	9	0	100	0	0
42		887	845	30	95.3402	3.4664	3.32524	95.2649	3.5503	3.38219
43	1	24	23	0	95.8333	0	0
43	2	15	15	1	100	6.66667	6.66667
43	3	39	39	0	100	0	0
43	4	40	40	4	100	10	10
43	5	49	44	0	89.7959	0	0
43	6	27	25	0	92.5926	0	0
43	7	29	27	3	93.1034	11.1111	10.3448
43	8	43	41	0	95.3488	0	0
43	9	35	34	1	97.1429	2.94118	2.85714
43	10	25	23	0	92	0	0
43	11	28	26	0	92.8571	0	0
43	12	25	25	1	100	4	4
43	13	20	20	1	100	5	5
43	14	18	18	2	100	11.1111	11.1111
43	15	27	26	1	96.2963	3.84615	3.7037
43	16	28	25	2	89.2857	8	7.14286
43	17	24	21	0	87.5	0	0
43	18	23	23	3	100	13.0435	13.0435
43	19	25	25	1	100	4	4
43	20	15	15	1	100	6.66667	6.66667
43	21	22	21	1	95.4545	4.7619	4.54545
43	22	22	21	0	95.4545	0	0
43	23	22	20	0	90.9091	0	0
43	24	15	15	1	100	6.66667	6.66667
43	25	15	15	2	100	13.3333	13.3333
43	26	24	24	2	100	8.33333	8.33333
43	27	20	20	1	100	5	5
43	28	27	27	0	100	0	0
43	29	23	21	2	91.3043	9.52381	8.69565
43	30	31	29	2	93.5484	6.89655	6.45161
43	31	11	8	0	72.7273	0	0
43	32	27	25	0	92.5926	0	0
43	33	28	28	0	100	0	0
43	34	44	43	2	97.7273	4.65116	4.54545
43	35	21	18	1	85.7143	5.55556	4.7619
43	36	20	18	1	90	5.55556	5
43	37	24	23	0	95.8333	0	0
43	38	23	23	3	100	13.0435	13.0435
43	39	12	12	0	100	0	0
43	40	18	17	1	94.4444	5.88235	5.55556
43	41	27	23	4	85.1852	17.3913	14.8148
43	42	29	26	0	89.6552	0	0
43	43	16	16	1	100	6.25	6.25
43	44	18	16	2	88.8889	12.5	11.1111
43	45	23	23	0	100	0	0
43	46	11	11	0	100	0	0
43	47	9	7	0	77.7778	0	0
43		1141	1085	47	94.8718	4.50492	4.31159	95.092	4.3318	4.11919
44	1	56	53	0	94.6429	0	0
44	2	54	37	1	68.5185	2.7027	1.85185
44	3	44	36	0	81.8182	0	0
44	4	28	27	2	96.4286	7.40741	7.14286
44	5	32	29	1	90.625	3.44828	3.125
44	6	38	38	0	100	0	0
44	7	41	29	2	70.7317	6.89655	4.87805
44	8	39	35	0	89.7436	0	0
44	9	45	38	0	84.4444	0	0
44	10
44	11	13	13	0	100	0	0
44	12	27	27	4	100	14.8148	14.8148
44	13	28	25	0	89.2857	0	0
44	14	32	30	1	93.75	3.33333	3.125
44	15	38	34	0	89.4737	0	0
44	16	25	25	2	100	8	8
44	17	26	20	1	76.9231	5	3.84615
44	18	17	16	2	94.1176	12.5	11.7647
44	19	31	26	2	83.871	7.69231	6.45161
44	20	31	23	2	74.1935	8.69565	6.45161
44	21	34	34	1	100	2.94118	2.94118
44	22	25	23	1	92	4.34783	4
44	23	41	29	0	70.7317	0	0
44	24	14	10	0	71.4286	0	0
44	25	12	10	0	66.6667	0	0
44	26	15	9	0	45	0	0
44	27	20	19	0	54.2857	0	0
44	28	35	35	4	120.69	11.4286	13.7931
44	29	29	27	0	150	0	0
44	30	18	14	0	87.5	0	0
44	31	16	11	1	55	9.09091	5
44	32	20	16	0	94.1176	0	0
44	33	17	13	1	61.9048	7.69231	4.7619
44	34	21	21	2	58.3333	9.52381	5.55556
44	35	36	35	2	3.50701	5.71429	0.200401
		998	867	32	82.6392	3.8597	3.16776	86.8737	3.69089	3.20641
45	1	68	64	0	94.1176	0	0
45	2	32	30	1	93.75	3.33333	3.125
45	3	37	36	0	97.2973	0	0
45	4	20	19	0	95	0	0
45	5	22	22	0	100	0	0
45	6	13	9	0	69.2308	0	0
45	7	15	14	0	93.3333	0	0
45	8	38	38	0	100	0	0
45	9	52	48	1	92.3077	2.08333	1.92308
45	10	45	44	0	97.7778	0	0
45	11	28	28	2	100	7.14286	7.14286
45	12	19	19	0	100	0	0
45	13	33	30	0	90.9091	0	0
45	14	18	13	1	72.2222	7.69231	5.55556
45	15	47	35	0	74.4681	0	0
		487	449	5	91.3609	1.35012	1.1831	92.1971	1.11359	1.02669
46	1	80	76	7	95	9.21053	8.75
46	2	47	28	0	59.5745	0	0
46	3	48	42	0	87.5	0	0
46	4	21	15	1	71.4286	6.66667	4.7619
46	5	41	32	0	78.0488	0	0
46	6	36	26	0	72.2222	0	0
46	7	32	31	3	96.875	9.67742	9.375
46	8	30	25	2	83.3333	8	6.66667
46	9	55	55	5	100	9.09091	9.09091
46	10	30	27	3	90	11.1111	10
46	11	19	18	2	94.7368	11.1111	10.5263
46	12	35	31	1	88.5714	3.22581	2.85714
46	13	13	10	0	76.9231	0	0
46	14	24	23	3	95.8333	13.0435	12.5
46	15	23	20	0	86.9565	0	0
46	16	11	10	0	90.9091	0	0
46	17	20	19	0	95	0	0
46	18	29	26	0	89.6552	0	0
46	19	47	42	1	89.3617	2.38095	2.12766
46	20	23	12	1	52.1739	8.33333	4.34783
46	21	19	14	1	73.6842	7.14286	5.26316
46	22	16	13	0	81.25	0	0
46	23	20	17	0	85	0	0
46	24	15	10	1	66.6667	10	6.66667
46	25	34	22	1	64.7059	4.54545	2.94118
46	26
46	27	17	11	0	64.7059	0	0
46	28	21	18	0	85.7143	0	0
46	29	36	35	7	97.2222	20	19.4444
46	30	9	8	1	88.8889	12.5	11.1111
46	31	13	12	0	92.3077	0	0
46	32	24	22	4	91.6667	18.1818	16.6667
46	33	22	19	0	86.3636	0	0
46	34	16	16	2	100	12.5	12.5
46	35	12	3	0	25	0	0
46	36	13	11	0	84.6154	0	0
46	37	20	12	1	60	8.33333	5
46	38	15	10	0	66.6667	0	0
46	39	10	6	0	60	0	0
46	40	18	12	0	66.6667	0	0
		1014	839	47	80.3905	4.74499	4.11786	82.7416	5.60191	4.63511
47	1	53	48	2	90.566	4.16667	3.77358
47	2	40	38	4	95	10.5263	10
47	3	52	49	2	94.2308	4.08163	3.84615
47	4	54	48	1	88.8889	2.08333	1.85185
47	5	37	32	3	86.4865	9.375	8.10811
47	6	49	46	2	93.8776	4.34783	4.08163
47	7	29	26	1	89.6552	3.84615	3.44828
47	8	11	11	0	100	0	0
47	9	25	21	1	84	4.7619	4
47	10	31	27	0	87.0968	0	0
47	11	35	35	0	100	0	0
47	12	32	31	5	96.875	16.129	15.625
47	13	47	43	1	91.4894	2.32558	2.12766
47	14	28	27	3	96.4286	11.1111	10.7143
47	15	36	33	0	91.6667	0	0
47	16	37	33	0	89.1892	0	0
47	17	40	38	4	95	10.5263	10
47	18	22	21	2	95.4545	9.52381	9.09091
47	19	40	35	4	87.5	11.4286	10
47	20	11	11	1	100	9.09091	9.09091
47	21	8	5	0	62.5	0	0
47	22	22	22	1	100	4.54545	4.54545
47	23	16	13	1	81.25	7.69231	6.25
47	24	27	24	0	88.8889	0	0
47	25	11	10	2	90.9091	20	18.1818
47	26	25	21	1	84	4.7619	4
47	27	7	7	0	100	0	0
47	28	20	18	1	90	5.55556	5
47	29	23	20	2	86.9565	10	8.69565
47	30	6	1	0	16.6667	0	0
		874	794	44	88.4859	5.52931	5.08104	90.8467	5.54156	5.03432
48	1	63	53	1	84.127	1.88679	1.5873
48	2	69	57	5	82.6087	8.77193	7.24638
48	3	38	32	4	84.2105	12.5	10.5263
48	4	45	43	2	95.5556	4.65116	4.44444
48	5	33	33	5	100	15.1515	15.1515
48	6	38	33	0	86.8421	0	0
48	7	36	29	3	80.5556	10.3448	8.33333
48	8	22	17	1	77.2727	5.88235	4.54545
48	9	37	25	1	67.5676	4	2.7027
48	10	20	15	3	75	20	15
48	11	62	61	4	98.3871	6.55738	6.45161
48	12	62	53	6	85.4839	11.3208	9.67742
48	13	58	51	1	87.931	1.96078	1.72414
48	14	23	16	1	69.5652	6.25	4.34783
48	15	48	44	1	91.6667	2.27273	2.08333
48	16	40	38	2	95	5.26316	5
48	17	27	26	4	96.2963	15.3846	14.8148
48	18	49	41	8	83.6735	19.5122	16.3265
48	19	28	28	1	100	3.57143	3.57143
48	20	11	11	0	100	0	0
48	21	16	12	3	75	25	18.75
48	22	23	22	2	95.6522	9.09091	8.69565
48	23	25	23	3	92	13.0435	12
48	24	40	38	2	95	5.26316	5
48	25	28	23	1	82.1429	4.34783	3.57143
48	26	22	22	0	100	0	0
48	27	42	35	3	83.3333	8.57143	7.14286
48	28	18	18	1	100	5.55556	5.55556
48	29	22	22	1	100	4.54545	4.54545
48	30	21	21	2	100	9.52381	9.52381
48	31	27	26	2	96.2963	7.69231	7.40741
48	32	26	24	2	92.3077	8.33333	7.69231
48	33	23	20	3	86.9565	15	13.0435
48	34	24	21	2	87.5	9.52381	8.33333
48	35	17	15	1	88.2353	6.66667	5.88235
48	36	27	22	0	81.4815	0	0
48	37	21	20	0	95.2381	0	0
48	38	26	22	3	84.6154	13.6364	11.5385
48	39	17	12	0	70.5882	0	0
48	40	10	10	0	100	0	0
		1284	1134	84	88.7023	7.52689	6.55542	88.3178	7.40741	6.54206
49	1	13	12	2	92.3077	16.6667	15.3846
49	2	57	43	0	75.4386	0	0
49	3	53	41	2	77.3585	4.87805	3.77358
49	4	35	26	0	74.2857	0	0
49	5	42	38	3	90.4762	7.89474	7.14286
49	6	41	37	0	90.2439	0	0
49	7	44	36	1	81.8182	2.77778	2.27273
49	8	47	40	2	85.1064	5	4.25532
49	9	54	51	0	94.4444	0	0
49	10	46	44	1	95.6522	2.27273	2.17391
49	11	40	38	6	95	15.7895	15
49	12	41	40	6	97.561	15	14.6341
49	13	25	21	2	84	9.52381	8
49	14	20	12	1	60	8.33333	5
49	15	19	19	1	100	5.26316	5.26316
49	16	20	17	0	85	0	0
49	17	17	13	0	76.4706	0	0
49	18	11	8	0	72.7273	0	0
49	19	17	13	0	76.4706	0	0
49	20	18	14	1	77.7778	7.14286	5.55556
49	21	4	4	0	100	0	0
49	22	13	9	0	69.2308	0	0
49	23	11	9	1	81.8182	11.1111	9.09091
49	24	3	1	0	33.3333	0	0
49	25	17	9	1	52.9412	11.1111	5.88235
49	26	30	24	3	80	12.5	10
		738	619	33	80.7486	5.20249	4.36266	83.8753	5.33118	4.47154
50	1	25	23	1	92	4.34783	4
50	2	34	19	0	55.8824	0	0
50	3	64	60	1	93.75	1.66667	1.5625
50	4	69	62	2	89.8551	3.22581	2.89855
50	5	56	49	3	87.5	6.12245	5.35714
50	6	53	46	2	86.7925	4.34783	3.77358
50	7	49	37	2	75.5102	5.40541	4.08163
50	8	33	31	2	93.9394	6.45161	6.06061
50	9	38	30	1	78.9474	3.33333	2.63158
50	10	46	41	3	89.1304	7.31707	6.52174
50	11	33	31	2	93.9394	6.45161	6.06061
50	12	45	31	0	68.8889	0	0
50	13	32	31	1	96.875	3.22581	3.125
50	14	31	25	2	80.6452	8	6.45161
50	15	35	30	1	85.7143	3.33333	2.85714
50	16	47	45	2	95.7447	4.44444	4.25532
50	17	24	15	1	62.5	6.66667	4.16667
50	18	22	22	4	100	18.1818	18.1818
50	19	7	7	1	100	14.2857	14.2857
50	20	31	28	1	90.3226	3.57143	3.22581
50	21	30	28	1	93.3333	3.57143	3.33333
50	22
50	23	30	26	0	86.6667	0	0
50	24	41	38	2	92.6829	5.26316	4.87805
50	25	45	42	3	93.3333	7.14286	6.66667
50	26	49	41	2	83.6735	4.87805	4.08163
50	27	45	42	3	93.3333	7.14286	6.66667
50	28
50	29	24	17	0	70.8333	0	0
50	30	15	13	0	86.6667	0	0
50	31	42	34	3	80.9524	8.82353	7.14286
50	32	31	30	0	96.7742	0	0
50	33	19	13	0	68.4211	0	0
		1145	987	46	85.9551	4.74841	4.26665	86.2009	4.66059	4.01747
51	1	33	33	0	100	0	0
51	2	37	35	1	94.5946	2.85714	2.7027
51	3	15	15	1	100	6.66667	6.66667
51	4	21	20	0	95.2381	0	0
51	5	15	12	0	80	0	0
51	6	26	23	1	88.4615	4.34783	3.84615
51	7	25	22	0	88	0	0
51	8	20	18	1	90	5.55556	5
51	9	27	27	0	100	0	0
51	10	20	18	1	90	5.55556	5
51	11	26	26	0	100	0	0
51	12	31	30	1	96.7742	3.33333	3.22581
51	13	33	31	3	93.9394	9.67742	9.09091
51	14	36	34	0	94.4444	0	0
51	15	13	9	1	69.2308	11.1111	7.69231
51	16
51	17
51	18	13	11	0	84.6154	0	0
51	19	18	18	0	100	0	0
51	20	23	17	0	73.913	0	0
51	21	27	26	0	96.2963	0	0
51	22	12	6	0	50	0	0
51	23	26	24	0	92.3077	0	0
51	24	11	7	0	63.6364	0	0
51	25	6	5	0	83.3333	0	0
51	26	13	11	0	84.6154	0	0
51	27	20	14	0	70	0	0
51	28	12	8	0	66.6667	0	0
51	29	8	7	1	87.5	14.2857	12.5
51	30	8	8	0	100	0	0
51	31	27	24	0	88.8889	0	0
51	32	16	16	0	100	0	0
51	33	17	16	0	94.1176	0	0
51	34	30	28	0	93.3333	0	0
51	35	5	4	0	80	0	0
51	36	20	18	0	90	0	0
		690	621	11	87.6443	1.86442	1.63896	90	1.77134	1.5942
52	1	81	73	6	90.1235	8.21918	7.40741
52	2	53	53	6	100	11.3208	11.3208
52	3	52	40	1	76.9231	2.5	1.92308
52	4	61	56	3	91.8033	5.35714	4.91803
52	5	74	71	7	95.9459	9.85915	9.45946
52	6	25	27	4	108	14.8148	16
52	7	32	25	3	78.125	12	9.375
52	8	58	53	3	91.3793	5.66038	5.17241
52	9	46	41	1	89.1304	2.43902	2.17391
52	10	61	51	2	83.6066	3.92157	3.27869
52	11	56	46	2	82.1429	4.34783	3.57143
52	12	38	35	4	92.1053	11.4286	10.5263
52	13	45	36	0	80	0	0
52	14	37	36	0	97.2973	0	0
52	15	53	44	3	83.0189	6.81818	5.66038
52	16	40	37	1	92.5	2.7027	2.5
52	17	37	36	0	97.2973	0	0
52	18	42	39	8	92.8571	20.5128	19.0476
52	19	10	10	1	100	10	10
52	20	13	11	0	84.6154	0	0
52	21	27	24	0	88.8889	0	0
52	22	22	11	0	50	0	0
52	23	24	21	0	87.5	0	0
52	24	36	35	0	97.2222	0	0
52	25	12	10	0	83.3333	0	0
52	26	28	26	1	92.8571	3.84615	3.57143
52	27	17	12	1	70.5882	8.33333	5.88235
52	28	12	11	0	91.6667	0	0
52	29	24	21	3	87.5	14.2857	12.5
52	30	26	25	0	96.1538	0	0
52	31	9	7	0	77.7778	0	0
52	32	26	26	2	100	7.69231	7.69231
52	33	21	20	1	95.2381	5	4.7619
52	34	55	51	1	92.7273	1.96078	1.81818
		1253	1120	64	88.7743	5.08884	4.66355	89.3855	5.71429	5.10774
53	1	46	46	7	100	15.2174	15.2174
53	2	34	29	0	85.2941	0	0
53	3
53	4	22	22	3	100	13.6364	13.6364
53	5	18	13	0	72.2222	0	0
53	6	14	13	0	92.8571	0	0
53	7	15	8	1	53.3333	12.5	6.66667
53	8	20	20	0	100	0	0
53	9	20	18	4	90	22.2222	20
53	10	20	19	1	95	5.26316	5
53	11	6	6	0	100	0	0
53	12	7	6	0	85.7143	0	0
53	13	6	6	0	100	0	0
53	14	11	10	0	90.9091	0	0
53	15	11	7	1	63.6364	14.2857	9.09091
53	16	20	18	0	90	0	0
53	17	15	13	0	86.6667	0	0
53	18	22	21	0	95.4545	0	0
		307	275	17	88.2993	4.8897	4.09478	89.5765	6.18182	5.53746
54	1	35	35	1	100	2.85714	2.85714
54	2	35	35	2	100	5.71429	5.71429
54	3	13	13	0	100	0	0
54	4	27	25	2	92.5926	8	7.40741
54	5	44	42	1	95.4545	2.38095	2.27273
54	6	37	31	1	83.7838	3.22581	2.7027
54	7	23	23	0	100	0	0
54	8	40	28	0	70	0	0
54	9	15	15	1	100	6.66667	6.66667
54	10	28	26	0	92.8571	0	0
54	11	21	21	1	100	4.7619	4.7619
54	12	30	27	2	90	7.40741	6.66667
54	13	18	18	2	100	11.1111	11.1111
54	14	12	12	0	100	0	0
54	15	15	13	0	86.6667	0	0
54	16	17	17	0	100	0	0
54	17	22	21	1	95.4545	4.7619	4.54545
54	18	38	29	2	76.3158	6.89655	5.26316
54	19	29	25	4	86.2069	16	13.7931
54	20	21	8	0	38.0952	0	0
54	21	33	33	2	100	6.06061	6.06061
54	22	18	16	2	88.8889	12.5	11.1111
54	23	15	13	0	86.6667	0	0
54	24	15	15	1	100	6.66667	6.66667
54	25	24	24	1	100	4.16667	4.16667
54	26	8	8	0	100	0	0
54	27	14	14	0	100	0	0
54	28	5	5	0	100	0	0
54	29	15	13	3	86.6667	23.0769	20
54	30	7	6	0	85.7143	0	0
54	31	14	14	0	100	0	0
54	32	10	10	0	100	0	0
		698	635	29	92.3551	4.13296	3.80523	90.9742	4.56693	4.15473
55	1	27	27	2	100	7.40741	7.40741
55	2	14	11	0	78.5714	0	0
55	3	36	35	0	97.2222	0	0
55	4	39	34	1	87.1795	2.94118	2.5641
55	5	41	41	4	100	9.7561	9.7561
55	6	28	27	0	96.4286	0	0
55	7	20	20	0	100	0	0
55	8	28	27	1	96.4286	3.7037	3.57143
55	9
55	10	34	33	0	97.0588	0	0
55	11	35	35	3	100	8.57143	8.57143
55	12	27	24	0	88.8889	0	0
55	13	31	28	0	90.3226	0	0
55	14	28	28	1	100	3.57143	3.57143
55	15	9	9	0	100	0	0
55	16	15	14	0	93.3333	0	0
55	17	24	24	0	100	0	0
55	18	14	13	0	92.8571	0	0
55	19	20	18	0	90	0	0
55	20	13	11	0	84.6154	0	0
55	21	14	14	0	100	0	0
55	22	10	8	1	80	12.5	10
55	23	25	25	0	100	0	0
55	24	14	12	3	85.7143	25	21.4286
55	25	36	36	2	100	5.55556	5.55556
55	26	15	11	0	73.3333	0	0
55	27	19	18	1	94.7368	5.55556	5.26316
55	28	16	16	0	100	0	0
55	29	25	25	1	100	4	4
55	30	17	17	0	100	0	0
55	31	10	10	2	100	20	20
55	32	15	14	0	93.3333	0	0
55	33	10	10	1	100	10	10
55	34	13	12	0	92.3077	0	0
55	35	14	13	0	92.8571	0	0
55	36	12	12	1	100	8.33333	8.33333
55	37	11	10	0	90.9091	0	0
55	38	13	11	0	84.6154	0	0
55	39	15	11	0	73.3333	0	0
55	40	12	12	0	100	0	0
		799	756	24	93.6935	3.25374	3.0775	94.6183	3.1746	3.00375
56	1	41	41	3	100	7.31707	7.31707
56	2	24	22	0	91.6667	0	0
56	3	31	28	1	90.3226	3.57143	3.22581
56	4	24	24	0	100	0	0
56	5	45	43	6	95.5556	13.9535	13.3333
56	6	38	38	5	100	13.1579	13.1579
56	7	40	40	4	100	10	10
56	8	38	35	1	92.1053	2.85714	2.63158
56	9	27	27	0	100	0	0
56	10	37	36	0	97.2973	0	0
56	11	16	16	1	100	6.25	6.25
56	12	32	32	0	100	0	0
56	13	32	31	1	96.875	3.22581	3.125
56	14	19	15	0	78.9474	0	0
56	15	16	16	0	100	0	0
56	16	37	37	3	100	8.10811	8.10811
56	17	11	10	0	90.9091	0	0
56	18	21	21	1	100	4.7619	4.7619
56	19	16	16	1	100	6.25	6.25
56	20	26	26	0	100	0	0
56	21	19	19	2	100	10.5263	10.5263
56	22	22	21	2	95.4545	9.52381	9.09091
56	23	13	10	1	76.9231	10	7.69231
56	24	6	1	0	16.6667	0	0
56	25	19	19	1	100	5.26316	5.26316
56	26	9	9	0	100	0	0
56	27	14	12	0	85.7143	0	0
56	28	18	17	4	94.4444	23.5294	22.2222
56	29	21	21	2	100	9.52381	9.52381
56	30	22	22	0	100	0	0
56	31	14	14	1	100	7.14286	7.14286
56	32	16	16	1	100	6.25	6.25
56	33	24	24	0	100	0	0
56	34	16	15	0	93.75	0	0
56	35	13	13	2	100	15.3846	15.3846
		817	787	43	94.1895	5.04562	4.89305	96.328	5.46379	5.26316
57	1	33	28	2	84.8485	7.14286	6.06061
57	2	34	34	3	100	8.82353	8.82353
57	3	34	34	1	100	2.94118	2.94118
57	4	28	25	0	89.2857	0	0
57	5	15	15	0	100	0	0
57	6	25	24	0	96	0	0
57	7	29	26	7	89.6552	26.9231	24.1379
57	8	22	17	0	77.2727	0	0
57	9	31	30	0	96.7742	0	0
57	10	34	32	0	94.1176	0	0
57	11	21	19	0	90.4762	0	0
57	12	21	20	0	95.2381	0	0
57	13	28	27	0	96.4286	0	0
57	14	23	23	1	100	4.34783	4.34783
57	15	20	19	0	95	0	0
57	16	26	25	1	96.1538	4	3.84615
57	17	13	13	0	100	0	0
57	18	12	11	0	91.6667	0	0
57	19	23	20	1	86.9565	5	4.34783
57	20	13	10	0	76.9231	0	0
57	21	9	7	0	77.7778	0	0
57	22	35	32	2	91.4286	6.25	5.71429
57	23	27	27	0	100	0	0
57	24	21	21	0	100	0	0
57	25	31	27	0	87.0968	0	0
57	26	23	21	0	91.3043	0	0
57	27	30	26	0	86.6667	0	0
57	28	17	14	0	82.3529	0	0
57	29	21	21	1	100	4.7619	4.7619
57	30	20	20	1	100	5	5
57	31	22	22	0	100	0	0
57	32	19	13	1	68.4211	7.69231	5.26316
57	33	19	19	0	100	0	0
57	34	13	13	0	100	0	0
57	35	12	11	0	91.6667	0	0
57	36	12	12	0	100	0	0
57	37	14	14	0	100	0	0
57	38	14	14	0	100	0	0
		844	786	21	92.9872	2.18112	1.98012	93.128	2.67176	2.48815
58	1	17	15	0	88.2353	0	0
58	2	28	26	3	92.8571	11.5385	10.7143
58	3	40	39	2	97.5	5.12821	5
58	4	32	30	4	93.75	13.3333	12.5
58	5	6	6	0	100	0	0
58	6	12	10	0	83.3333	0	0
58	7	13	11	0	84.6154	0	0
58	8
58	9	37	32	1	86.4865	3.125	2.7027
58	10	42	40	6	95.2381	15	14.2857
58	11	16	14	0	87.5	0	0
58	12	12	12	0	100	0	0
58	13	27	23	0	85.1852	0	0
58	14	23	21	0	91.3043	0	0
58	15	20	18	0	90	0	0
58	16	23	15	0	65.2174	0	0
58	17	13	11	1	84.6154	9.09091	7.69231
58	18	21	20	3	95.2381	15	14.2857
58	19	26	24	2	92.3077	8.33333	7.69231
58	20	14	14	0	100	0	0
58	21	18	15	1	83.3333	6.66667	5.55556
58	22	51	48	1	94.1176	2.08333	1.96078
58	23	12	7	1	58.3333	14.2857	8.33333
58	24	23	21	0	91.3043	0	0
58	25	11	10	0	90.9091	0	0
58	26	17	11	0	64.7059	0	0
58	27	24	24	1	100	4.16667	4.16667
58	28	12	12	1	100	8.33333	8.33333
58	29	10	9	0	90	0	0
58	30	11	10	0	90.9091	0	0
58	31	17	16	0	94.1176	0	0
		628	564	27	89.0371	3.8695	3.44076	89.8089	4.78723	4.29936
59	1	38	38	3	100	7.89474	7.89474
59	2	18	13	0	72.2222	0	0
59	3	35	35	1	100	2.85714	2.85714
59	4	24	23	1	95.8333	4.34783	4.16667
59	5	26	26	3	100	11.5385	11.5385
59	6	33	29	0	87.8788	0	0
59	7	32	27	2	84.375	7.40741	6.25
59	8	19	19	1	100	5.26316	5.26316
59	9	22	22	0	100	0	0
59	10	17	17	0	100	0	0
59	11	26	26	1	100	3.84615	3.84615
59	12	19	17	0	89.4737	0	0
59	13	19	19	0	100	0	0
59	14	8	6	0	75	0	0
59	15	20	18	0	90	0	0
59	16	32	31	1	96.875	3.22581	3.125
59	17	28	26	0	92.8571	0	0
59	18	16	16	0	100	0	0
59	19	28	28	2	100	7.14286	7.14286
59	20	9	9	0	100	0	0
59	21	8	6	0	75	0	0
59	22	29	22	1	75.8621	4.54545	3.44828
59	23	30	30	3	100	10	10
59	24	29	27	3	93.1034	11.1111	10.3448
59	25	15	13	0	86.6667	0	0
59	26	24	24	0	100	0	0
59	27	15	14	0	93.3333	0	0
59	28	24	22	0	91.6667	0	0
59	29	24	24	1	100	4.16667	4.16667
59	30	10	10	0	100	0	0
59	31	16	14	0	87.5	0	0
59	32	9	9	0	100	0	0
59	33	12	12	3	100	25	25
59	34	13	10	1	76.9231	10	7.69231
		727	682	27	93.0756	3.48079	3.31577	93.8102	3.95894	3.71389
60	1	18	17	1	94.4444	5.88235	5.55556
60	2	44	42	0	95.4545	0	0
60	3	24	24	3	100	12.5	12.5
60	4	15	15	1	100	6.66667	6.66667
60	5	26	24	0	92.3077	0	0
60	6	21	20	0	95.2381	0	0
60	7	13	12	0	92.3077	0	0
60	8	21	20	0	95.2381	0	0
60	9	20	19	0	95	0	0
60	10	22	19	0	86.3636	0	0
60	11	27	26	1	96.2963	3.84615	3.7037
60	12	9	9	0	100	0	0
60	13	22	22	1	100	4.54545	4.54545
60	14	33	32	1	96.9697	3.125	3.0303
60	15	9	6	0	66.6667	0	0
60	16	19	14	0	73.6842	0	0
60	17	24	22	0	91.6667	0	0
60	18	21	20	0	95.2381	0	0
60	19	21	17	1	80.9524	5.88235	4.7619
60	20	18	17	2	94.4444	11.7647	11.1111
60	21	24	23	1	95.8333	4.34783	4.16667
60	22	18	18	1	100	5.55556	5.55556
60	23	13	10	2	76.9231	20	15.3846
60	24	11	11	0	100	0	0
60	25	18	17	1	94.4444	5.88235	5.55556
		511	476	16	92.3789	3.59994	3.30148	93.1507	3.36134	3.13112

## Sheet: Table 1, 2 - efficiency cd.
						%	%	%					Genotype	No genotype
No genotype		No plant	No pollinated florets	No enlarged ovaries	No embryos	enlarged ovaries/florets	embryos/ovaries	embryos/florets
61	1	1	13	10	1	76.9231	10	7.69231					STH 5.8504	61
61	1	2	50	48	4	96	8.33333	8					STH 5.8505	62
61	1	3	37	33	3	89.1892	9.09091	8.10811					STH 5.8506	63
61	1	4	35	33	5	94.2857	15.1515	14.2857					STH 5.8507	64
61	1	5	33	30	1	90.9091	3.33333	3.0303					STH 5.8508	65
61	1	6	42	39	1	92.8571	2.5641	2.38095					STH 5.8509	66
61	1	7	56	53	1	94.6429	1.88679	1.78571					STH 5.8513	67
61	1	8	33	30	1	90.9091	3.33333	3.0303					STH 5.8514	68
61	1	9	41	37	2	90.2439	5.40541	4.87805					STH 5.8518	69
61	1	10	35	34	0	97.1429	0	0					STH 5.8522	70
61	1	11	59	58	1	98.3051	1.72414	1.69492					STH 5.8523	71
61	1	12	69	63	0	91.3043	0	0					STH 5.8525	72
61	1	13	19	15	0	78.9474	0	0					STH 5.8530	73
61	1	14	52	48	1	92.3077	2.08333	1.92308					STH 5.8535	74
61	1	15	31	31	0	100	0	0					STH 5.8536	75
61	1	16	61	61	1	100	1.63934	1.63934					STH 8.8504/1	76
61	1	17	29	27	0	93.1034	0	0					STH 5.8505/1	77
61	1	18	24	20	0	83.3333	0	0					STH 5.8506/1	78
61	1	20	37	34	0	91.8919	0	0					STH 5.8512	79
61	1	21	21	18	2	85.7143	11.1111	9.52381					STH 5.8518/1	80
61	1	22	41	39	0	95.122	0	0					STH 5.8522/1	81
61	1	23	22	22	1	100	4.54545	4.54545					STH 5.8526	82
61	22		840	783	25	91.9606	3.64555	3.29628	93.2143	3.19285	2.97619		STH 5.8528	83
62	1	1	50	49	0	98	0	0					STH 5.8529	84
62	1	2	50	50	4	100	8	8					STH 5.8530/1	85
62	1	3	40	40	3	100	7.5	7.5					STH 5.8536/1	86
62	1	4	47	47	4	100	8.51064	8.51064					STH 5.8540	87
62	1	5	28	28	0	100	0	0					STH 4.403/1	88
62	1	6	44	43	2	97.7273	4.65116	4.54545					STH 4.403/2	89
62	1	7	51	50	1	98.0392	2	1.96078					STH 4.403/3	90
62	1	8	20	14	0	70	0	0					STH 4.403/4	91
62	1	9	30	29	2	96.6667	6.89655	6.66667					STH 5.451/1	92
62	1	10	32	32	1	100	3.125	3.125					STH 5.451/2	93
62	1	11	41	39	2	95.122	5.12821	4.87805					STH 5.451/3	94
62	1	12	28	28	0	100	0	0					STH 5.451/4	95
62	1	13	39	36	0	92.3077	0	0					STH 5.8422	96
62	1	14	64	64	0	100	0	0					STH 5.8424	97
62	1	15	44	37	1	84.0909	2.7027	2.27273					STH 5.8428	98
62	1	16	42	40	0	95.2381	0	0					STH 5.8430	99
62	1	17	26	25	1	96.1538	4	3.84615					STH 5.5046	100
62	1	18	19	18	3	94.7368	16.6667	15.7895
62	1	19	22	17	0	77.2727	0	0
62	1	20	41	41	1	100	2.43902	2.43902
62	1	21	26	25	1	96.1538	4	3.84615
62	1	22	18	18	3	100	16.6667	16.6667
62	1	23	24	24	2	100	8.33333	8.33333
62	1	24	44	42	1	95.4545	2.38095	2.27273
62	1	25	35	35	1	100	2.85714	2.85714
62	1	26	24	24	0	100	0	0
62	1	27	17	17	0	100	0	0
62	27		946	912	33	95.8135	3.92067	3.8337	96.4059	3.61842	3.48837
63	1	1	49	41	2	83.6735	4.87805	4.08163
63	1	2	45	39	1	86.6667	2.5641	2.22222
63	1	3	23	20	0	86.9565	0	0
63	1	4	35	34	1	97.1429	2.94118	2.85714
63	1	5	33	28	2	84.8485	7.14286	6.06061
63	1	6	38	38	1	100	2.63158	2.63158
63	1	7	17	16	1	94.1176	6.25	5.88235
63	1	8	33	32	3	96.9697	9.375	9.09091
63	1	9	34	33	2	97.0588	6.06061	5.88235
63	1	10	33	32	1	96.9697	3.125	3.0303
63	1	11	22	18	0	81.8182	0	0
63	1	12	33	30	0	90.9091	0	0
63	1	13	38	38	4	100	10.5263	10.5263
63	1	14	22	21	2	95.4545	9.52381	9.09091
63	1	15	18	18	0	100	0	0
63	1	16	19	5	1	26.3158	20	5.26316
63	1	17	37	37	1	100	2.7027	2.7027
63	1	18	35	32	4	91.4286	12.5	11.4286
63	1	20	20	16	0	80	0	0
63	1	21	18	17	3	94.4444	17.6471	16.6667
63	1	22	26	23	0	88.4615	0	0
63	1	23	16	13	1	81.25	7.69231	6.25
63	22		644	581	30	88.8403	5.7073	4.71216	90.2174	5.16351	4.65839
64	1	1	28	27	3	96.4286	11.1111	10.7143
64	1	2	38	35	2	92.1053	5.71429	5.26316
64	1	3	45	44	1	97.7778	2.27273	2.22222
64	1	4	40	38	0	95	0	0
64	1	5	37	36	4	97.2973	11.1111	10.8108
64	1	6	19	14	0	73.6842	0	0
64	1	7	33	33	3	100	9.09091	9.09091
64	1	8	28	28	1	100	3.57143	3.57143
64	1	9	28	28	2	100	7.14286	7.14286
64	1	10	30	30	1	100	3.33333	3.33333
64	1	11	31	31	2	100	6.45161	6.45161
64	1	12	27	27	0	100	0	0
64	1	13	31	31	0	100	0	0
64	1	14	28	28	0	100	0	0
64	1	15	20	20	1	100	5	5
64	1	16	30	29	0	96.6667	0	0
64	1	17	21	12	1	57.1429	8.33333	4.7619
64	1	18	23	23	0	100	0	0
64	1	19	28	27	1	96.4286	3.7037	3.57143
64	1	20	18	12	0	66.6667	0	0
64	1	21	13	9	0	69.2308	0	0
64	1	22	1	1	0	100	0	0
64	1	23	33	33	3	100	9.09091	9.09091
64	1	24	13	12	0	92.3077	0	0
64	1	25	20	19	0	95	0	0
64	25		663	627	25	93.0295	3.43709	3.24099	94.5701	3.98724	3.77074
65	1	1	17	16	2	94.1176	12.5	11.7647
65	1	2	36	33	0	91.6667	0	0
65	1	3	45	45	2	100	4.44444	4.44444
65	1	4	25	22	0	88	0	0
65	1	5	43	39	2	90.6977	5.12821	4.65116
65	1	6	42	38	7	90.4762	18.4211	16.6667
65	1	7	30	28	1	93.3333	3.57143	3.33333
65	1	8	32	32	0	100	0	0
65	1	9	36	36	0	100	0	0
65	1	10	31	30	1	96.7742	3.33333	3.22581
65	1	11	25	25	0	100	0	0
65	1	12	20	20	0	100	0	0
65	1	13	16	9	1	56.25	11.1111	6.25
65	1	14	18	16	3	88.8889	18.75	16.6667
65	1	15	27	25	2	92.5926	8	7.40741
65	1	16	29	29	1	100	3.44828	3.44828
65	1	17	3	2	0	66.6667	0	0
65	1	18	12	11	0	91.6667	0	0
65	1	21	21	19	2	90.4762	10.5263	9.52381
65	1	22	16	16	3	100	18.75	18.75
65	1	23	20	18	2	90	11.1111	10
65	1	24	33	33	3	100	9.09091	9.09091
65	1	25	16	15	1	93.75	6.66667	6.25
65	23		593	557	33	91.972	6.29795	5.71623	93.9292	5.9246	5.56492
66	1	1	18	18	1	100	5.55556	5.55556
66	1	2	30	29	1	96.6667	3.44828	3.33333
66	1	3	47	47	1	100	2.12766	2.12766
66	1	4	38	38	1	100	2.63158	2.63158
66	1	5	40	40	1	100	2.5	2.5
66	1	6	47	41	2	87.234	4.87805	4.25532
66	1	7	46	38	1	82.6087	2.63158	2.17391
66	1	8	39	39	1	100	2.5641	2.5641
66	1	9	33	30	1	90.9091	3.33333	3.0303
66	1	11	20	18	1	90	5.55556	5
66	1	12	20	16	0	80	0	0
66	1	13	26	25	0	96.1538	0	0
66	1	14	18	17	0	94.4444	0	0
66	1	15	11	9	0	81.8182	0	0
66	1	16	35	28	1	80	3.57143	2.85714
66	1	17	26	25	0	96.1538	0	0
66	1	18	25	20	0	80	0	0
66	1	19	19	17	0	89.4737	0	0
66	1	21	24	23	1	95.8333	4.34783	4.16667
66	1	22	19	19	0	100	0	0
66	1	23	29	27	0	93.1034	0	0
66	1	24	25	9	0	36	0	0
66	1	25	9	8	0	88.8889	0	0
66	23		644	581	13	89.5343	1.87587	1.74763	90.2174	2.23752	2.01863
67	1	1	39	39	2	100	5.12821	5.12821
67	1	2	31	24	0	77.4194	0	0
67	1	3	43	43	0	100	0	0
67	1	4	51	50	3	98.0392	6	5.88235
67	1	5	33	33	0	100	0	0
67	1	6	35	35	0	100	0	0
67	1	7	29	28	1	96.5517	3.57143	3.44828
67	1	8	34	33	0	97.0588	0	0
67	1	9	47	45	1	95.7447	2.22222	2.12766
67	1	10	38	36	1	94.7368	2.77778	2.63158
67	1	11	26	25	0	96.1538	0	0
67	1	12	23	20	0	86.9565	0	0
67	1	13	25	23	0	92	0	0
67	1	14	24	21	0	87.5	0	0
67	1	15	32	32	0	100	0	0
67	1	16	18	18	0	100	0	0
67	1	17	15	8	0	53.3333	0	0
67	1	18	29	29	3	100	10.3448	10.3448
67	1	19	16	13	1	81.25	7.69231	6.25
67	1	20	12	8	0	66.6667	0	0
67	1	23	34	32	1	94.1176	3.125	2.94118
67	1	24	13	13	0	100	0	0
67	1	25	21	18	0	85.7143	0	0
67	1	26	14	12	0	85.7143	0	0
67	1	27	12	6	0	50	0	0
67	1	28	14	14	0	100	0	0
67	1	29	19	19	0	100	0	0
67	27		727	677	13	90.3317	1.5134	1.43534	93.1224	1.92024	1.78817
68	1	1	33	33	1	100	3.0303	3.0303
68	1	2	31	31	1	100	3.22581	3.22581
68	1	3	30	30	0	100	0	0
68	1	4	22	19	0	86.3636	0	0
68	1	5	34	33	2	97.0588	6.06061	5.88235
68	1	6	45	45	5	100	11.1111	11.1111
68	1	7	30	29	1	96.6667	3.44828	3.33333
68	1	8	27	21	0	77.7778	0	0
68	1	9	29	29	1	100	3.44828	3.44828
68	1	10	32	31	2	96.875	6.45161	6.25
68	1	11	20	20	0	100	0	0
68	1	12	29	27	0	93.1034	0	0
68	1	13	38	29	0	76.3158	0	0
68	1	14	27	24	0	88.8889	0	0
68	1	15	19	16	0	84.2105	0	0
68	1	16	17	7	0	41.1765	0	0
68	1	17	6	5	0	83.3333	0	0
68	1	18	28	25	1	89.2857	4	3.57143
68	1	19	19	17	0	89.4737	0	0
68	1	20	37	35	1	94.5946	2.85714	2.7027
68	1	21	15	15	0	100	0	0
68	1	22	17	17	1	100	5.88235	5.88235
68	1	23	28	26	0	92.8571	0	0
68	1	25	24	19	0	79.1667	0	0
68	1	27	14	14	0	100	0	0
68	1	28	10	9	0	90	0	0
68	1	29	19	15	0	78.9474	0	0
68	1	30	19	18	1	94.7368	5.55556	5.26316
68	1	31	12	10	0	83.3333	0	0
68	1	32	15	14	0	93.3333	0	0
68	30		726	663	17	90.25	1.8357	1.79003	91.3223	2.5641	2.3416
69	1	1	55	54	1	98.1818	1.85185	1.81818
69	1	2	36	33	2	91.6667	6.06061	5.55556
69	1	3	53	51	1	96.2264	1.96078	1.88679
69	1	4	50	50	2	100	4	4
69	1	5	47	47	2	100	4.25532	4.25532
69	1	6	29	28	3	96.5517	10.7143	10.3448
69	1	7	28	28	0	100	0	0
69	1	8	32	32	1	100	3.125	3.125
69	1	9	33	31	1	93.9394	3.22581	3.0303
69	1	11	22	21	0	95.4545	0	0
69	1	12	20	20	0	100	0	0
69	1	13	20	11	0	55	0	0
69	1	14	32	23	1	71.875	4.34783	3.125
69	1	15	16	15	0	93.75	0	0
69	1	17	33	33	2	100	6.06061	6.06061
69	1	18	27	26	3	96.2963	11.5385	11.1111
69	1	19	19	17	0	89.4737	0	0
69	1	20	13	13	0	100	0	0
69	1	21	22	20	1	90.9091	5	4.54545
69	1	22	13	12	0	92.3077	0	0
69	1	23	14	12	1	85.7143	8.33333	7.14286
69	1	24	18	17	0	94.4444	0	0
69	1	25	15	14	1	93.3333	7.14286	6.66667
69	1	26	13	11	1	84.6154	9.09091	7.69231
69	1	27	6	6	1	100	16.6667	16.6667
69	1	28	17	15	0	88.2353	0	0
69	1	29	10	7	0	70	0	0
69	1	30	15	14	0	93.3333	0	0
69	1	31	20	18	0	90	0	0
69	29		728	679	24	91.7693	3.56463	3.34575	93.2692	3.53461	3.2967
70	1	1	34	30	0	88.2353	0	0
70	1	2	54	53	0	98.1481	0	0
70	1	3	45	45	1	100	2.22222	2.22222
70	1	4	36	28	0	77.7778	0	0
70	1	5	30	29	0	96.6667	0	0
70	1	6	41	40	0	97.561	0	0
70	1	7	30	30	1	100	3.33333	3.33333
70	1	8	28	27	0	96.4286	0	0
70	1	9	29	27	0	93.1034	0	0
70	1	10	34	34	0	100	0	0
70	1	11	31	30	1	96.7742	3.33333	3.22581
70	1	12	32	30	1	93.75	3.33333	3.125
70	1	13	31	27	2	87.0968	7.40741	6.45161
70	1	14	25	23	0	92	0	0
70	1	15	5	5	0	100	0	0
70	1	16	47	36	3	76.5957	8.33333	6.38298
70	1	17	28	24	0	85.7143	0	0
70	1	18	29	29	1	100	3.44828	3.44828
70	1	19	15	15	0	100	0	0
70	1	20	15	15	0	100	0	0
70	1	21	6	6	0	100	0	0
70	1	22	11	11	2	100	18.1818	18.1818
70	1	23	9	8	0	88.8889	0	0
70	1	24	9	7	0	77.7778	0	0
70	1	25	18	14	0	77.7778	0	0
70	25		672	623	12	92.9719	1.98372	1.85484	92.7083	1.92616	1.78571
71	1	1	36	36	1	100	2.77778	2.77778
71	1	2	41	34	1	82.9268	2.94118	2.43902
71	1	3	18	14	0	77.7778	0	0
71	1	4	45	44	1	97.7778	2.27273	2.22222
71	1	5	35	32	0	91.4286	0	0
71	1	6	38	38	1	100	2.63158	2.63158
71	1	7	34	33	1	97.0588	3.0303	2.94118
71	1	8	37	36	0	97.2973	0	0
71	1	9	21	21	0	100	0	0
71	1	10	32	31	0	96.875	0	0
71	1	11	30	25	0	83.3333	0	0
71	1	12	21	20	0	95.2381	0	0
71	1	13	21	20	0	95.2381	0	0
71	1	14	28	27	1	96.4286	3.7037	3.57143
71	1	15	24	21	1	87.5	4.7619	4.16667
71	1	16	9	8	0	88.8889	0	0
71	1	17	20	18	0	90	0	0
71	1	19	24	23	1	95.8333	4.34783	4.16667
71	1	20	43	41	0	95.3488	0	0
71	1	21	13	13	0	100	0	0
71	1	22	12	12	0	100	0	0
71	1	23	27	26	0	96.2963	0	0
71	1	24	18	18	1	100	5.55556	5.55556
71	1	25	19	18	0	94.7368	0	0
71	1	26	12	6	0	50	0	0
71	1	27	19	15	0	78.9474	0	0
71	1	28	17	14	0	82.3529	0	0
71	1	29	6	2	0	33.3333	0	0
71	1	30	9	7	0	77.7778	0	0
71	1	31	13	10	0	76.9231	0	0
71	1	32	20	17	0	85	0	0
71	31		742	680	9	88.5264	1.03299	0.982971	91.6442	1.32353	1.21294
72	1	1	53	51	2	96.2264	3.92157	3.77358
72	1	2	37	37	1	100	2.7027	2.7027
72	1	3	46	45	4	97.8261	8.88889	8.69565
72	1	4	38	37	5	97.3684	13.5135	13.1579
72	1	5	35	34	3	97.1429	8.82353	8.57143
72	1	6	32	32	2	100	6.25	6.25
72	1	7	42	38	2	90.4762	5.26316	4.7619
72	1	8	33	31	2	93.9394	6.45161	6.06061
72	1	9	30	30	0	100	0	0
72	1	10	36	35	3	97.2222	8.57143	8.33333
72	1	11	38	37	4	97.3684	10.8108	10.5263
72	1	12	25	24	0	96	0	0
72	1	13	18	17	1	94.4444	5.88235	5.55556
72	1	14	22	21	0	95.4545	0	0
72	1	15	24	20	1	83.3333	5	4.16667
72	1	16	20	19	0	95	0	0
72	1	17	28	26	1	92.8571	3.84615	3.57143
72	1	18	19	19	2	100	10.5263	10.5263
72	1	19	19	17	2	89.4737	11.7647	10.5263
72	1	20	10	9	0	90	0	0
72	1	21	24	23	2	95.8333	8.69565	8.33333
72	1	22	23	19	0	82.6087	0	0
72	1	23	40	40	2	100	5	5
72	23		692	661	39	94.8946	5.47445	5.2397	95.5202	5.90015	5.63584
73	1	1	29	23	1	79.3103	4.34783	3.44828
73	1	2	41	41	1	100	2.43902	2.43902
73	1	3	21	14	0	66.6667	0	0
73	1	4	38	23	1	60.5263	4.34783	2.63158
73	1	5	30	29	0	96.6667	0	0
73	1	6	45	45	2	100	4.44444	4.44444
73	1	7	36	34	2	94.4444	5.88235	5.55556
73	1	8	21	21	0	100	0	0
73	1	9	28	27	2	96.4286	7.40741	7.14286
73	1	10	27	27	1	100	3.7037	3.7037
73	1	11	33	33	2	100	6.06061	6.06061
73	1	12	26	24	1	92.3077	4.16667	3.84615
73	1	13	33	33	1	100	3.0303	3.0303
73	1	15	21	17	1	80.9524	5.88235	4.7619
73	1	16	23	19	1	82.6087	5.26316	4.34783
73	1	17	18	17	1	94.4444	5.88235	5.55556
73	1	18	12	12	0	100	0	0
73	1	19	20	18	0	90	0	0
73	1	20	19	18	0	94.7368	0	0
73	1	21	11	7	2	63.6364	28.5714	18.1818
73	20		532	482	19	89.6365	4.57147	3.75748	90.6015	3.94191	3.57143
74	1	1	46	40	0	86.9565	0	0
74	1	2	32	32	1	100	3.125	3.125
74	1	3	33	32	2	96.9697	6.25	6.06061
74	1	4	24	21	0	87.5	0	0
74	1	5	32	29	1	90.625	3.44828	3.125
74	1	6	43	43	0	100	0	0
74	1	7	15	14	0	93.3333	0	0
74	1	8	6	6	0	100	0	0
74	1	9	28	24	2	85.7143	8.33333	7.14286
74	1	10	16	13	1	81.25	7.69231	6.25
74	1	11	31	28	1	90.3226	3.57143	3.22581
74	1	12	15	15	4	100	26.6667	26.6667
74	1	13	9	9	2	100	22.2222	22.2222
74	1	14	22	22	3	100	13.6364	13.6364
74	1	15	26	24	0	92.3077	0	0
74	1	16	25	24	2	96	8.33333	8
74	1	17	28	17	0	60.7143	0	0
74	1	18	37	36	4	97.2973	11.1111	10.8108
74	1	19	33	32	0	96.9697	0	0
74	1	20	38	33	2	86.8421	6.06061	5.26316
74	1	21	28	20	2	71.4286	10	7.14286
74	1	22	42	42	1	100	2.38095	2.38095
74	1	23	18	17	2	94.4444	11.7647	11.1111	2 do zdjęcia
74	1	24	23	22	2	95.6522	9.09091	8.69565	2 do zdjęcia
74	1	25	13	12	2	92.3077	16.6667	15.3846
74	1	26	11	10	2	90.9091	20	18.1818	1 do zdjęcia
74	1	27	18	18	2	100	11.1111	11.1111
74	1	29	14	7	0	50	0	0
74	1	30	13	10	0	76.9231	0	0
74	1	31	4	4	0	100	0	0
74	1	32	16	10	1	62.5	10	6.25
74	1	33	13	10	0	76.9231	0	0
74	1	34	9	9	0	100	0	0
74	1	35	13	13	0	100	0	0
74	1	36	10	10	0	100	0	0
74	35		784	708	39	90.1112	6.04186	5.5939	90.3061	5.50847	4.97449
75	1	1	34	34	0	100	0	0
75	1	2	10	10	0	100	0	0
75	1	3	51	47	2	92.1569	4.25532	3.92157
75	1	4	55	46	2	83.6364	4.34783	3.63636
75	1	5	8	8	0	100	0	0
75	1	6	17	17	0	100	0	0
75	1	7	30	27	3	90	11.1111	10
75	1	8	55	55	7	100	12.7273	12.7273
75	1	9	29	28	2	96.5517	7.14286	6.89655
75	1	10	34	28	0	82.3529	0	0
75	1	11	20	14	0	70	0	0
75	1	12	14	14	2	100	14.2857	14.2857
75	1	13	28	22	2	78.5714	9.09091	7.14286
75	1	14	8	6	0	75	0	0
75	1	15	34	32	4	94.1176	12.5	11.7647
75	1	16	20	20	3	100	15	15
75	1	17	27	22	0	81.4815	0	0
75	1	18	47	45	0	95.7447	0	0
75	1	19	33	31	2	93.9394	6.45161	6.06061
75	1	20	23	21	0	91.3043	0	0
75	1	21	20	19	0	95	0	0
75	1	22	45	45	1	100	2.22222	2.22222
75	1	23	25	23	3	92	13.0435	12
75	1	24	25	24	1	96	4.16667	4
75	1	25	22	22	0	100	0	0
75	1	26	24	23	1	95.8333	4.34783	4.16667
75	1	27	28	27	0	96.4286	0	0
75	1	28	21	21	0	100	0	0
75	1	29	26	22	0	84.6154	0	0
75	1	30	10	10	0	100	0	0
75	1	31	12	9	0	75	0	0
75	31		835	772	35	92.2495	3.89332	3.67176	92.4551	4.53368	4.19162
76	1	1	26	21	1	80.7692	4.7619	3.84615
76	1	2	52	50	1	96.1538	2	1.92308
76	1	3	31	30	0	96.7742	0	0
76	1	4	30	22	1	73.3333	4.54545	3.33333
76	1	5	21	21	0	100	0	0
76	1	6	30	30	2	100	6.66667	6.66667
76	1	7	47	43	1	91.4894	2.32558	2.12766
76	1	8	22	19	0	86.3636	0	0
76	1	9	43	43	3	100	6.97674	6.97674
76	1	10	32	32	2	100	6.25	6.25
76	1	11	26	23	2	88.4615	8.69565	7.69231
76	1	12	23	21	1	91.3043	4.7619	4.34783
76	1	13	39	37	2	94.8718	5.40541	5.12821
76	1	14	57	55	0	96.4912	0	0
76	1	15	32	29	3	90.625	10.3448	9.375
76	1	16	12	12	2	100	16.6667	16.6667
76	1	17	32	31	1	96.875	3.22581	3.125
76	1	18	43	42	4	97.6744	9.52381	9.30233
76	1	19	41	40	4	97.561	10	9.7561
76	1	20	40	32	0	80	0	0
76	1	22	29	29	0	100	0	0
76	1	23	31	28	2	90.3226	7.14286	6.45161
76	1	24	18	17	0	94.4444	0	0
76	1	25	15	15	0	100	0	0
76	1	26	36	35	2	97.2222	5.71429	5.55556
76	25		808	757	34	93.6295	4.6003	4.34097	93.6881	4.49141	4.20792
77	1	1	42	42	1	100	2.38095	2.38095
77	1	2	37	37	2	100	5.40541	5.40541
77	1	3	24	24	0	100	0	0
77	1	4	40	40	0	100	0	0
77	1	5	22	17	0	77.2727	0	0
77	1	6	30	29	0	96.6667	0	0
77	1	7	24	22	0	91.6667	0	0
77	1	8	17	16	2	94.1176	12.5	11.7647
77	1	9	26	25	1	96.1538	4	3.84615
77	1	10	9	8	0	88.8889	0	0
77	1	11	34	34	0	100	0	0
77	1	12	27	18	1	66.6667	5.55556	3.7037
77	1	13	22	20	0	90.9091	0	0
77	1	14	30	29	0	96.6667	0	0
77	1	15	30	30	0	100	0	0
77	1	16	27	24	1	88.8889	4.16667	3.7037
77	1	17	22	17	1	77.2727	5.88235	4.54545
77	1	18	30	29	3	96.6667	10.3448	10
77	1	19	19	15	0	78.9474	0	0
77	1	20	30	18	0	60	0	0
77	1	21	34	32	2	94.1176	6.25	5.88235
77	1	22	20	17	1	85	5.88235	5
77	1	23	22	13	0	59.0909	0	0
77	1	24	27	18	0	66.6667	0	0
77	1	25	39	25	1	64.1026	4	2.5641
77	1	26	8	4	0	50	0	0
77	1	27	15	9	0	60	0	0
77	27		707	612	16	84.4356	2.45808	2.17765	86.5629	2.61438	2.26308
78	1	1	39	36	2	92.3077	5.55556	5.12821
78	1	2	42	35	2	83.3333	5.71429	4.7619
78	1	3	42	38	2	90.4762	5.26316	4.7619
78	1	4	43	42	1	97.6744	2.38095	2.32558
78	1	5	34	25	0	73.5294	0	0
78	1	6	32	31	2	96.875	6.45161	6.25
78	1	7	17	14	0	82.3529	0	0
78	1	8	27	26	0	96.2963	0	0
78	1	9	18	12	1	66.6667	8.33333	5.55556
78	1	10	33	30	0	90.9091	0	0
78	1	11	28	27	2	96.4286	7.40741	7.14286
78	1	12	25	24	0	96	0	0
78	1	13	24	23	1	95.8333	4.34783	4.16667
78	1	14	16	14	2	87.5	14.2857	12.5
78	1	15	23	21	1	91.3043	4.7619	4.34783
78	1	16	16	15	1	93.75	6.66667	6.25
78	1	17	17	16	1	94.1176	6.25	5.88235
78	1	18	22	18	0	81.8182	0	0
78	1	19	18	18	0	100	0	0
78	1	20	30	29	1	96.6667	3.44828	3.33333
78	1	21	28	28	0	100	0	0
78	1	22	23	22	0	95.6522	0	0
78	1	23	17	17	0	100	0	0
78	1	24	30	22	0	73.3333	0	0
78	24		644	583	19	90.5344	3.36945	3.01692	90.528	3.25901	2.95031
79	1	1	59	56	1	94.9153	1.78571	1.69492
79	1	2	42	40	2	95.2381	5	4.7619
79	1	3	63	63	3	100	4.7619	4.7619
79	1	4	41	39	3	95.122	7.69231	7.31707
79	1	5	39	38	1	97.4359	2.63158	2.5641
79	1	6	58	58	7	100	12.069	12.069
79	1	7	37	37	1	100	2.7027	2.7027
79	1	8	45	45	0	100	0	0
79	1	9	55	55	0	100	0	0
79	1	10	42	41	3	97.619	7.31707	7.14286
79	1	11	38	38	0	100	0	0
79	1	12	50	49	0	98	0	0
79	1	13	28	24	1	85.7143	4.16667	3.57143
79	1	14	20	19	0	95	0	0
79	1	15	29	27	0	93.1034	0	0
79	1	16	49	44	0	89.7959	0	0
79	1	17	38	23	0	60.5263	0	0
79	1	18	28	28	1	100	3.57143	3.57143
79	1	19	40	40	0	100	0	0
79	1	20	35	35	1	100	2.85714	2.85714
79	1	21	41	40	0	97.561	0	0
79	1	22	30	30	2	100	6.66667	6.66667
79	1	23	32	31	0	96.875	0	0
79	1	24	36	35	1	97.2222	2.85714	2.77778
79	1	25	53	53	1	100	1.88679	1.88679
79	1	26	35	33	0	94.2857	0	0
79	1	27	13	9	0	69.2308	0	0
79	1	28	16	15	0	93.75	0	0
79	28		1092	1045	28	94.6927	2.35593	2.29806	95.696	2.67943	2.5641
80	1	1	28	28	5	100	17.8571	17.8571
80	1	2	40	33	1	82.5	3.0303	2.5
80	1	3	48	44	3	91.6667	6.81818	6.25
80	1	4	28	28	1	100	3.57143	3.57143
80	1	5	34	34	3	100	8.82353	8.82353
80	1	6	23	23	2	100	8.69565	8.69565
80	1	7	18	17	0	94.4444	0	0
80	1	8	24	24	4	100	16.6667	16.6667
80	1	9	25	24	1	96	4.16667	4
80	1	10	29	28	1	96.5517	3.57143	3.44828
80	1	11	34	34	0	100	0	0
80	1	12	20	19	0	95	0	0
80	1	13	14	13	3	92.8571	23.0769	21.4286
80	1	14	12	12	1	100	8.33333	8.33333
80	1	15	21	20	0	95.2381	0	0
80	1	16	12	12	2	100	16.6667	16.6667
80	1	17	22	21	1	95.4545	4.7619	4.54545
80	1	18	47	46	0	97.8723	0	0
80	1	20	29	27	1	93.1034	3.7037	3.44828
80	1	21	24	24	0	100	0	0
80	1	22	23	20	1	86.9565	5	4.34783
80	1	23	11	7	0	63.6364	0	0
80	1	24	16	9	0	56.25	0	0
80	23		582	547	30	92.9361	5.85841	5.67751	93.9863	5.48446	5.15464
81	1	1	30	29	1	96.6667	3.44828	3.33333
81	1	2	13	13	0	100	0	0
81	1	3	26	24	1	92.3077	4.16667	3.84615
81	1	4	22	19	0	86.3636	0	0
81	1	5	27	24	0	88.8889	0	0
81	1	6	32	31	1	96.875	3.22581	3.125
81	1	7	31	31	0	100	0	0
81	1	8	24	24	0	100	0	0
81	1	9	22	22	1	100	4.54545	4.54545
81	1	10	33	28	0	84.8485	0	0
81	1	11	31	27	0	87.0968	0	0
81	1	12	20	19	0	95	0	0
81	1	13	14	11	0	78.5714	0	0
81	1	14	20	20	0	100	0	0
81	1	15	22	16	0	72.7273	0	0
81	1	16	12	8	0	66.6667	0	0
81	1	17	37	18	0	48.6486	0	0
81	1	18	28	26	0	92.8571	0	0
81	1	19	28	22	0	78.5714	0	0
81	1	20	26	22	0	84.6154	0	0
81	1	21	32	30	0	93.75	0	0
81	1	22	35	33	0	94.2857	0	0
81	1	23	37	36	0	97.2973	0	0
81	1	24	27	27	1	100	3.7037	3.7037
81	1	25	12	12	0	100	0	0
81	1	26	15	12	0	80	0	0
81	1	27	20	18	1	90	5.55556	5
81	1	28	13	12	1	92.3077	8.33333	7.69231
81	1	29	13	13	0	100	0	0
81	1	30	14	14	0	100	0	0
81	1	31	8	5	1	62.5	20	12.5
81	1	32	9	7	0	77.7778	0	0
81	32		733	653	8	88.707	1.65559	1.36706	89.0859	1.22511	1.09141
82	1	1	25	24	0	96	0	0
82	1	2	13	8	0	61.5385	0	0
82	1	3	29	28	0	96.5517	0	0
82	1	4	29	29	0	100	0	0
82	1	5	31	31	1	100	3.22581	3.22581
82	1	6	26	24	2	92.3077	8.33333	7.69231
82	1	7	21	19	0	90.4762	0	0
82	1	8	18	18	0	100	0	0
82	1	9	18	18	0	100	0	0
82	1	10	14	13	0	92.8571	0	0
82	1	11	21	19	0	90.4762	0	0
82	1	12	23	23	1	100	4.34783	4.34783
82	1	13	26	23	2	88.4615	8.69565	7.69231
82	1	14	16	15	0	93.75	0	0
82	1	15	20	20	0	100	0	0
82	1	16	7	7	0	100	0	0
82	1	17	16	15	0	93.75	0	0
82	1	18	27	27	1	100	3.7037	3.7037
82	1	23	21	19	2	90.4762	10.5263	9.52381
82	1	24	26	15	0	57.6923	0	0
82	1	25	28	28	0	100	0	0
82	1	26	26	21	1	80.7692	4.7619	3.84615
82	1	27	15	13	0	86.6667	0	0
82	1	28	12	11	1	91.6667	9.09091	8.33333
82	1	29	17	16	1	94.1176	6.25	5.88235
82	1	30	17	16	1	94.1176	6.25	5.88235
82	1	31	16	13	0	81.25	0	0
82	1	32	33	32	2	96.9697	6.25	6.06061
82	1	33	22	10	1	45.4545	10	4.54545
82	1	34	18	16	0	88.8889	0	0
82	1	35	18	17	0	94.4444	0	0
82	1	36	11	11	0	100	0	0
82	1	37	22	21	0	95.4545	0	0
82	33		682	620	16	90.7314	2.46774	2.14352	90.9091	2.58065	2.34604
83	1	1	42	42	1	100	2.38095	2.38095
83	1	2	11	6	0	54.5455	0	0
83	1	3	40	35	0	87.5	0	0
83	1	4	30	28	1	93.3333	3.57143	3.33333
83	1	5	19	14	1	73.6842	7.14286	5.26316
83	1	6	14	13	0	92.8571	0	0
83	1	7	19	18	2	94.7368	11.1111	10.5263
83	1	8	27	24	3	88.8889	12.5	11.1111
83	1	9	20	18	1	90	5.55556	5
83	1	10	36	28	0	77.7778	0	0
83	1	11	22	22	0	100	0	0
83	1	12	30	17	0	56.6667	0	0
83	1	13	20	12	0	60	0	0
83	1	18	15	14	0	93.3333	0	0
83	1	19	41	37	0	90.2439	0	0
83	1	20	30	27	0	90	0	0
83	1	21	30	28	1	93.3333	3.57143	3.33333
83	1	22	28	25	1	89.2857	4	3.57143
83	1	23	36	36	0	100	0	0
83	1	24	31	31	4	100	12.9032	12.9032
83	1	25	9	9	1	100	11.1111	11.1111
83	1	26	7	5	0	71.4286	0	0
83	1	27	18	18	1	100	5.55556	5.55556
83	23		575	507	17	86.8528	3.45231	3.22128	88.1739	3.35306	2.95652
84	1	1	56	53	0	94.6429	0	0
84	1	2	50	50	1	100	2	2
84	1	3	23	14	0	60.8696	0	0
84	1	4	41	39	2	95.122	5.12821	4.87805
84	1	5	29	29	1	100	3.44828	3.44828
84	1	6	34	25	0	73.5294	0	0
84	1	7	41	31	0	75.6098	0	0
84	1	8	48	47	0	97.9167	0	0
84	1	9	30	30	0	100	0	0
84	1	10	33	30	0	90.9091	0	0
84	1	11	21	16	1	76.1905	6.25	4.7619
84	1	12	32	29	2	90.625	6.89655	6.25
84	1	13	18	17	0	94.4444	0	0
84	1	14	27	25	0	92.5926	0	0
84	1	15	31	28	3	90.3226	10.7143	9.67742
84	1	21	33	31	0	93.9394	0	0
84	1	22	16	9	2	56.25	22.2222	12.5
84	1	23	13	13	0	100	0	0
84	1	24	38	31	0	81.5789	0	0
84	1	25	15	14	0	93.3333	0	0
84	1	26	20	20	0	100	0	0
84	1	28	19	17	0	89.4737	0	0
84	1	29	43	26	0	60.4651	0	0
84	1	30	4	2	0	50	0	0
84	1	31	35	31	1	88.5714	3.22581	2.85714
84	1	32	7	5	0	71.4286	0	0
84	1	33	12	9	0	75	0	0
84	1	34	29	27	1	93.1034	3.7037	3.44828
84	1	35	20	16	1	80	6.25	5
84	29		818	714	15	85.0317	2.40824	1.89038	87.2861	2.10084	1.83374
85	1	1	31	30	2	96.7742	6.66667	6.45161
85	1	2	20	18	0	90	0	0
85	1	3	29	27	2	93.1034	7.40741	6.89655
85	1	4	48	40	2	83.3333	5	4.16667
85	1	5	15	15	0	100	0	0
85	1	6	11	11	0	100	0	0
85	1	7	4	4	0	100	0	0
85	1	8	44	44	0	100	0	0
85	1	9	12	12	1	100	8.33333	8.33333
85	1	10	40	28	1	70	3.57143	2.5
85	1	11	50	45	2	90	4.44444	4
85	1	12	24	24	0	100	0	0
85	1	13	17	17	1	100	5.88235	5.88235
85	1	14	17	17	2	100	11.7647	11.7647
85	1	15	47	46	1	97.8723	2.17391	2.12766
85	1	16	14	11	0	78.5714	0	0
85	1	17	27	23	0	85.1852	0	0
85	1	18	35	32	1	91.4286	3.125	2.85714
85	1	20	27	20	0	74.0741	0	0
85	1	21	5	5	0	100	0	0
85	1	22	29	28	5	96.5517	17.8571	17.2414
85	1	23	30	29	0	96.6667	0	0
85	22		576	526	20	92.8891	3.46484	3.28279	91.3194	3.80228	3.47222
86	1	1	33	30	3	90.9091	10	9.09091
86	1	2	34	32	4	94.1176	12.5	11.7647
86	1	3	34	34	3	100	8.82353	8.82353
86	1	4	35	31	1	88.5714	3.22581	2.85714
86	1	5	23	22	1	95.6522	4.54545	4.34783
86	1	6	37	36	3	97.2973	8.33333	8.10811
86	1	7	42	40	3	95.2381	7.5	7.14286
86	1	8	19	18	0	94.7368	0	0
86	1	9	52	49	2	94.2308	4.08163	3.84615
86	1	10	16	15	1	93.75	6.66667	6.25
86	1	11	33	32	0	96.9697	0	0
86	1	12	44	40	2	90.9091	5	4.54545
86	1	13	31	28	1	90.3226	3.57143	3.22581
86	1	14	26	23	2	88.4615	8.69565	7.69231
86	1	15	15	11	0	73.3333	0	0
86	1	16	20	20	1	100	5	5
86	1	17	54	52	3	96.2963	5.76923	5.55556
86	1	18	27	22	0	81.4815	0	0
86	1	19	45	43	1	95.5556	2.32558	2.22222
86	1	20	22	20	0	90.9091	0	0
86	1	21	20	7	0	35	0	0
86	1	22	24	24	0	100	0	0
86	1	23	34	32	0	94.1176	0	0
86	1	24	26	26	1	100	3.84615	3.84615
86	1	25	28	28	0	100	0	0
86	25		774	715	32	91.1144	3.99538	3.77275	92.3773	4.47552	4.13437
87	1	1	43	38	0	88.3721	0	0
87	1	2	62	62	3	100	4.83871	4.83871
87	1	3	45	33	1	73.3333	3.0303	2.22222
87	1	4	37	37	1	100	2.7027	2.7027
87	1	5	35	34	2	97.1429	5.88235	5.71429
87	1	6	34	34	0	100	0	0
87	1	7	43	33	0	76.7442	0	0
87	1	8	47	43	0	91.4894	0	0
87	1	9	47	44	0	93.617	0	0
87	1	10	35	25	0	71.4286	0	0
87	1	11	34	26	1	76.4706	3.84615	2.94118
87	1	12	33	26	1	78.7879	3.84615	3.0303
87	1	13	44	40	5	90.9091	12.5	11.3636
87	1	14	36	30	1	83.3333	3.33333	2.77778
87	1	15	32	30	1	93.75	3.33333	3.125
87	1	16	27	24	0	88.8889	0	0
87	1	17	18	18	0	100	0	0
87	1	18	29	28	0	96.5517	0	0
87	1	19	27	25	2	92.5926	8	7.40741
87	1	20	17	17	1	100	5.88235	5.88235
87	1	21	41	41	0	100	0	0
87	1	22	15	13	1	86.6667	7.69231	6.66667
87	1	23	34	30	1	88.2353	3.33333	2.94118
87	1	24	25	14	1	56	7.14286	4
87	1	25	11	9	0	81.8182	0	0
87	1	26	16	8	0	50	0	0
87	1	27	6	6	0	100	0	0
87	1	28	20	18	0	90	0	0
87	1	29	15	13	0	86.6667	0	0
87	29		908	799	22	87.3379	2.59875	2.26253	87.9956	2.75344	2.42291
88	1	1	43	41	0	95.3488	0	0
88	1	2	40	39	0	97.5	0	0
88	1	3	32	31	0	96.875	0	0
88	1	4	31	37	0	119.355	0	0
88	1	5	26	25	0	96.1538	0	0
88	1	6	31	24	0	77.4194	0	0
88	1	7	38	33	2	86.8421	6.06061	5.26316
88	1	8	36	32	0	88.8889	0	0
88	1	9	41	37	2	90.2439	5.40541	4.87805
88	1	10	28	22	0	78.5714	0	0
88	1	11	36	33	0	91.6667	0	0
88	1	12	36	28	0	77.7778	0	0
88	1	13	21	15	0	71.4286	0	0
88	1	14	44	44	1	100	2.27273	2.27273
88	1	18	38	36	1	94.7368	2.77778	2.63158
88	1	19	37	36	2	97.2973	5.55556	5.40541
88	1	20	39	35	0	89.7436	0	0
88	1	21	29	29	1	100	3.44828	3.44828
88	1	22	47	47	1	100	2.12766	2.12766
88	1	23	32	27	0	84.375	0	0
88	1	24	28	24	0	85.7143	0	0
88	1	25	32	27	0	84.375	0	0
88	1	26	23	12	0	52.1739	0	0
88	1	27	25	4	0	16	0	0
88	1	28	17	17	0	100	0	0
88	1	29	15	13	1	86.6667	7.69231	6.66667
88	1	30	13	12	0	92.3077	0	0
88	27		858	760	11	87.0912	1.3089	1.21087	88.5781	1.44737	1.28205
89	1	1	44	44	1	100	2.27273	2.27273
89	1	2	35	35	0	100	0	0
89	1	3	34	34	1	100	2.94118	2.94118
89	1	4	42	37	0	88.0952	0	0
89	1	5	36	36	0	100	0	0
89	1	6	51	51	1	100	1.96078	1.96078
89	1	7	41	38	0	92.6829	0	0
89	1	8	31	30	0	96.7742	0	0
89	1	9	24	24	1	100	4.16667	4.16667
89	1	10	31	26	0	83.871	0	0
89	1	11	30	29	9	96.6667	31.0345	30
89	1	12	22	22	0	100	0	0
89	1	13	24	21	1	87.5	4.7619	4.16667
89	1	14	16	15	0	93.75	0	0
89	1	15	39	38	1	97.4359	2.63158	2.5641
89	1	18	45	44	1	97.7778	2.27273	2.22222
89	1	19	16	16	0	100	0	0
89	1	20	12	10	0	83.3333	0	0
89	1	21	46	44	0	95.6522	0	0
89	1	22	34	34	2	100	5.88235	5.88235
89	1	23	36	35	0	97.2222	0	0
89	1	24	32	31	0	96.875	0	0
89	1	25	16	16	2	100	12.5	12.5
89	1	26	24	23	2	95.8333	8.69565	8.33333
89	1	27	25	0	0	0	0	0	grzyb!
89	1	28	20	20	0	100	0	0
89	1	29	9	9	0	100	0	0
89	1	30	14	13	1	92.8571	7.69231	7.14286
89	1	31	27	27	0	100	0	0
89	29		856	802	23	92.9768	2.99353	2.90182	93.6916	2.86783	2.68692
90	1	1	40	37	0	92.5	0	0
90	1	2	45	43	0	95.5556	0	0
90	1	3	40	36	0	90	0	0
90	1	4	42	41	0	97.619	0	0
90	1	5	33	30	0	90.9091	0	0
90	1	6	30	30	0	100	0	0
90	1	7	33	31	1	93.9394	3.22581	3.0303
90	1	8	38	35	0	92.1053	0	0	zakropiony przed zapyleniem
90	1	9	31	20	0	64.5161	0	0
90	1	10	58	56	1	96.5517	1.78571	1.72414
90	1	11	18	11	0	61.1111	0	0
90	1	12	26	25	0	96.1538	0	0
90	1	13	31	31	0	100	0	0
90	1	14	37	35	0	94.5946	0	0
90	1	15	38	34	0	89.4737	0	0
90	1	16	25	23	0	92	0	0
90	1	17	39	33	0	84.6154	0	0
90	1	18	21	21	0	100	0	0
90	1	19	18	10	0	55.5556	0	0
90	1	20	33	29	0	87.8788	0	0
90	1	21	17	6	0	35.2941	0	0
90	1	22	37	35	1	94.5946	2.85714	2.7027
90	1	23	45	43	0	95.5556	0	0
90	1	24	40	39	1	97.5	2.5641	2.5
90	1	25	39	37	3	94.8718	8.10811	7.69231
90	1	26	19	19	0	100	0	0
90	1	27	24	23	1	95.8333	4.34783	4.16667
90	1	28	14	12	0	85.7143	0	0
90	1	29	12	12	0	100	0	0
90	1	30	25	24	2	96	8.33333	8
90	1	31	20	15	0	75	0	0
90	1	32	16	14	0	87.5	0	0
90	32		984	890	10	88.5295	0.975689	0.931754	90.4472	1.1236	1.01626
91	1	1	26	26	0	100	0	0
91	1	2	30	27	0	90	0	0
91	1	3	28	28	0	100	0	0
91	1	4	34	33	0	97.0588	0	0
91	1	5	32	32	0	100	0	0
91	1	6	49	44	2	89.7959	4.54545	4.08163
91	1	7	36	36	1	100	2.77778	2.77778
91	1	8	34	33	1	97.0588	3.0303	2.94118
91	1	9	45	43	1	95.5556	2.32558	2.22222
91	1	10	33	25	0	75.7576	0	0
91	1	11	54	42	2	77.7778	4.7619	3.7037
91	1	12	28	26	0	92.8571	0	0
91	1	13	43	43	1	100	2.32558	2.32558
91	1	14	38	37	1	97.3684	2.7027	2.63158
91	1	16	37	32	0	86.4865	0	0
91	1	18	24	24	2	100	8.33333	8.33333
91	1	19	30	27	0	90	0	0
91	1	20	41	38	0	92.6829	0	0
91	1	21	26	16	1	61.5385	6.25	3.84615
91	1	22	27	25	0	92.5926	0	0
91	1	23	16	16	0	100	0	0
91	1	24	26	22	0	84.6154	0	0
91	1	25	26	25	0	96.1538	0	0
91	23		763	700	12	92.0565	1.61098	1.42883	91.7431	1.71429	1.57274
92	1	1	33	26	0	78.7879	0	0
92	1	2	31	18	0	58.0645	0	0
92	1	3	20	11	0	55	0	0
92	1	4	39	33	0	84.6154	0	0
92	1	5	28	19	2	67.8571	10.5263	7.14286
92	1	6	26	25	1	96.1538	4	3.84615
92	1	7	21	21	0	100	0	0
92	1	8	29	25	1	86.2069	4	3.44828
92	1	9	24	22	0	91.6667	0	0
92	1	10	33	33	0	100	0	0
92	1	11	28	28	2	100	7.14286	7.14286
92	1	12	32	32	0	100	0	0
92	1	13	36	36	0	100	0	0
92	1	14	34	31	0	91.1765	0	0
92	1	15	17	17	1	100	5.88235	5.88235
92	1	16	13	8	0	61.5385	0	0
92	1	17	45	41	1	91.1111	2.43902	2.22222
92	1	20	14	11	0	78.5714	0	0
92	1	21	25	25	1	100	4	4
92	1	22	21	18	1	85.7143	5.55556	4.7619
92	1	23	19	19	0	100	0	0
92	1	24	9	5	0	55.5556	0	0
92	1	25	18	17	0	94.4444	0	0
92	1	26	21	20	0	95.2381	0	0
92	1	27	11	10	0	90.9091	0	0
92	25		627	551	10	86.5045	1.74184	1.53786	87.8788	1.81488	1.5949
93	1	1	23	12	0	52.1739	0	0
93	1	2	41	40	1	97.561	2.5	2.43902
93	1	3	33	30	2	90.9091	6.66667	6.06061
93	1	4	43	42	0	97.6744	0	0
93	1	5	21	20	1	95.2381	5	4.7619
93	1	6	40	39	0	97.5	0	0
93	1	7	25	23	0	92	0	0
93	1	8	26	20	1	76.9231	5	3.84615
93	1	9	27	26	0	96.2963	0	0
93	1	10	26	24	1	92.3077	4.16667	3.84615
93	1	11	29	29	0	100	0	0
93	1	12	36	35	0	97.2222	0	0
93	1	13	22	20	2	90.9091	10	9.09091
93	1	14	15	7	0	46.6667	0	0
93	1	15	28	24	0	85.7143	0	0
93	1	18	38	37	2	97.3684	5.40541	5.26316
93	1	19	25	24	2	96	8.33333	8
93	1	20	16	16	0	100	0	0
93	1	21	26	25	0	96.1538	0	0
93	1	22	34	29	1	85.2941	3.44828	2.94118
93	1	23	18	17	2	94.4444	11.7647	11.1111
93	1	24	8	8	2	100	25	25	1 do zdjęcia
93	1	25	14	11	0	78.5714	0	0
93	23		614	558	17	89.4317	3.795	3.58088	90.8795	3.04659	2.76873
94	1	1	31	31	0	100	0	0
94	1	2	37	37	0	100	0	0
94	1	3	37	36	0	97.2973	0	0
94	1	4	29	28	0	96.5517	0	0
94	1	5	33	32	2	96.9697	6.25	6.06061
94	1	6	21	18	1	85.7143	5.55556	4.7619
94	1	7	40	39	0	97.5	0	0
94	1	8	34	33	0	97.0588	0	0
94	1	9	26	22	0	84.6154	0	0
94	1	10	28	24	0	85.7143	0	0
94	1	11	23	20	0	86.9565	0	0
94	1	12	27	26	2	96.2963	7.69231	7.40741
94	1	13	27	26	1	96.2963	3.84615	3.7037
94	1	14	19	19	0	100	0	0
94	1	15	19	16	0	84.2105	0	0
94	1	16	12	6	0	50	0	0
94	1	17	19	11	0	57.8947	0	0
94	1	18	2	2	0	100	0	0
94	1	19	18	13	0	72.2222	0	0
94	1	22	14	13	0	92.8571	0	0
94	1	23	13	7	0	53.8462	0	0
94	21		509	459	6	87.2382	1.11162	1.04446	90.1768	1.30719	1.17878
95	1	1	25	20	4	80	20	16
95	1	2	17	5	0	29.4118	0	0
95	1	3	48	45	1	93.75	2.22222	2.08333
95	1	4	29	27	1	93.1034	3.7037	3.44828
95	1	5	26	26	0	100	0	0
95	1	6	17	14	0	82.3529	0	0
95	1	7	30	29	0	96.6667	0	0
95	1	8	24	24	2	100	8.33333	8.33333
95	1	9	38	37	1	97.3684	2.7027	2.63158
95	1	10	22	20	0	90.9091	0	0
95	1	11	20	20	0	100	0	0
95	1	12	27	26	0	96.2963	0	0
95	1	13	19	17	0	89.4737	0	0
95	1	14	19	17	0	89.4737	0	0
95	1	15	20	16	0	80	0	0
95	1	16	16	13	0	81.25	0	0
95	1	17	23	18	0	78.2609	0	0
95	1	18	11	10	0	90.9091	0	0
95	1	20	27	25	0	92.5926	0	0
95	1	21	31	31	0	100	0	0
95	1	22	29	28	0	96.5517	0	0
95	21		518	468	9	88.4938	1.76009	1.54745	90.3475	1.92308	1.73745
96	1	1	23	23	0	100	0	0
96	1	2	61	55	0	90.1639	0	0
96	1	3	51	47	0	92.1569	0	0
96	1	4	59	52	2	88.1356	3.84615	3.38983
96	1	5	47	42	0	89.3617	0	0
96	1	6	26	21	0	80.7692	0	0
96	1	9	47	43	0	91.4894	0	0
96	1	10	35	27	0	77.1429	0	0
96	1	11	26	7	0	26.9231	0	0
96	1	12	53	38	0	71.6981	0	0
96	1	13	29	5	0	17.2414	0	0
96	1	14	25	22	0	88	0	0
96	1	15	54	34	0	62.963	0	0
96	1	16	71	49	5	69.0141	10.2041	7.04225
96	1	17	13	7	0	53.8462	0	0
96	15		620	472	7	73.2604	0.936682	0.695472	76.129	1.48305	1.12903
97	1	1			2	#DIV/0!	#DIV/0!	#DIV/0!
97	1	2	20	19	2	95	10.5263	10
97	1	3	22	19	2	86.3636	10.5263	9.09091
97	1	4	10	6	0	60	0	0
97	1	5	10	4	1	40	25	10
97	1	6	35	31	2	88.5714	6.45161	5.71429
97	1	7	22	19	0	86.3636	0	0
97	1	8	10	8	0	80	0	0
97	1	9	37	26	3	70.2703	11.5385	8.10811
97	1	10	24	19	1	79.1667	5.26316	4.16667
97	1	11	7	5	0	71.4286	0	0
97	1	12	21	16	0	76.1905	0	0
97	1	13	49	30	0	61.2245	0	0
97	1	14	35	29	0	82.8571	0	0
97	1	15	23	8	0	34.7826	0	0
97	1	16	10	6	0	60	0	0
97	1	17	16	3	0	18.75	0	0
97	1	18	10	8	0	80	0	0
97	1	19	27	7	0	25.9259	0	0
97	1	20	25	3	0	12	0	0
97	1	21	22	13	0	59.0909	0	0
97	1	22	20	12	0	60	0	0
97	22		455	291	13	63.2374	3.30028	2.2419	63.956	4.46735	2.85714
98	1	1	28	21	0	75	0	0
98	1	3	11	8	0	72.7273	0	0
98	1	4	22	13	0	59.0909	0	0
98	3		61	42	0	68.9394	0	0	68.8525	0	0
99	1	1	46	46	0	100	0	0
99	1	2			0	0	0	0
99	1	3	26	18	0	69.2308	0	0
99	1	4	22	15	0	68.1818	0	0
99	1	5	17	13	0	76.4706	0	0
99	1	6	16	3	0	18.75	0	0
99	1	9	30	18	0	60	0	0
99	1	10	25	22	0	88	0	0
99	1	11	6	3	0	50	0	0
99	1	12	23	16	0	69.5652	0	0
99	1	13	11	3	0	27.2727	0	0
99	1	14	12	5	0	41.6667	0	0
99	1	15	25	18	2	72	11.1111	8
99	1	16	17	10	0	58.8235	0	0
99	1	17	38	17	0	44.7368	0	0
99	1	18	16	10	0	62.5	0	0
99	1	19	13	10	0	76.9231	0	0
99	1	20	8	3	0	37.5	0	0
99	18		351	230	2	56.7567	0.617284	0.444444	65.5271	0.869565	0.569801
100	1	1	42	32	1	76.1905	3.125	2.38095
100	1	4	35	34	1	97.1429	2.94118	2.85714
100	2		77	66	2	86.6667	3.03309	2.61905	85.7143	3.0303	2.5974

## Sheet: Table 1, 2 - embryos
Genotype no	germinated	MSO	Perlite	Soil	After colchicine	Soil
21
21
21
21
21
21	1	1	1	1
21
21
21	1	1
21	1	1
21
21	1	1
21	1	1	1
21
21
21
21	1	1
21
21	1	1
21
21
21
21
21
21
21
21	1	1
21
21
	8	8	2	1	0	0
22
22		1
22
22
22
22
22	1
22
22
22
22
22
22	1	1
22	1
22	1	1	1	1	1
22	1
22
22
22	1
22
22
22
22	1	1	1
22
22	1	1
22	1	1
22
22
	9	6	2	1	1	0
23	1	1
23	1	1	1	1	1
23
23
23	1	1	1	1
23
23
23	1	1
23	1	1
23
23	1	1	1
23
23
23
23
23	1	1
23
23	1	1
23
23
23
23
23	1	1	1	1	1	1
23
23
23
23	1	1	1	1	1	1
23
	10	10	5	4	3	2
24
24	1	1	1	1	1	1
24
24	1	1
24
24
24	1	1
24
24
24
24
24	1	1
24
24
24
24
24
24
24
24
24
24
24
24
24
24
24
	4	4	1	1	1	1
25	1	1	1
25
25
25
25
25
25
25	1	1
25
25
25
25	1	1	1	1
25
25
25
25	1	1
25
25
25
25
25
25
25
25
25
25
25
25
25	1	1	1
25
	5	5	3	1	0	0
26
26
26
26
26	1	1	1	1
26
26	1	1	1	1
26
26
26
26	1	1
26	1	1
26
26
26
26	1	1	1	1	1	1
26	1
26	1	1	1
26
26
26
26
26
26
26
26	1	1
26	1	1	1	1	1	1
26
26
26	1	1	1	1
26
26
	10	9	6	5	2	2
27	1
27
27	1	1	1	1	1	1
27	1	1
27
27
27
27
27
27
27
27
27
27	1	1
27
27	1
27	1	1	1	1	1	1
27
27
27
27	1	1
27
27
27	1
27
27
27
27
27
27
27
27	1	1	1	1	1	1
27
27
27
27
27
27
27
27
	9	6	3	3	3	3
28
28
28
28
28
28
28
28
28
28	1	1	1
28
28	1	1
28
28
28
28
28	1	1	1	1	1	1
28	1	1
28
28	1	1	1
28
28	1	1
28
28	1
28
28
28	1	1	1	1
28	1	1
28	1	1
28
28
28
28
28	1	1
28
28
28
	11	10	4	2	1	1
29
29
29
29
29
29	1	1	1	1
29
29
29
29	1	1
29
29
29
	2	2	1	1	0	0
30	1
30
30	1	1	1	1	1	1
30	1	1	1	1
30		1
30
30	1	1
30
30
30	1	1
30
30	1	1	1
30
30	1	1	1
30
30	1	1
30
30	1
30
30
30
	9	8	4	2	1	1
31	1	1
31	1	1	1	1
31
31
31	1	1
31	1	1
31	1	1
31
31
31
31
31
31
31	1	1	1
31
31
31
31
31
31
31
	6	6	2	1	0	0
32
32	1	1
32	1	1
32	1
32	1
32	1	1	1	1	1	1
32
32
32
32
32	1	1	1
32	1	1	1
32
32
32	1	1	1	1	1	1
32	1	1
32	1	1
32	1	1
32	1	1
32	1
32
32
32	1	1
32
32
32	1	1
32	1	1	1	1
32
32
32	1
32
32
32	1	1	1
32
32	1	1
32	1
32	1	1
32
32
32
32
32
32
	21	16	6	3	2	2
33
33
33
33
33	1	1
33	1	1	1	1
33	1	1	1
33	1	1	1	1
33	1	1
33	1	1	1	1
33	1	1
33	1	1
33
33	1	1	1	1	1	1
33	1	1
33	1	1
33	1	1	1	1
33	1	1	1
33
33
33
33
	13	13	7	5	1	1
34	1	1
34	1	1
34
34
34
34	1
34	1	1	1	1
34			1
34	1	1	1	1	1	1
34	1	1
34	1	1	1	1	1	1
34	1
34
34
34	1
34	1
34	1	1
34
34
34
34	1	1
34	1	1
34	1	1
34	1	1	1
34	1	1
34	1	1	1	1	1	1
34	1
34
34	1	1
34	1	1
34
34	1	1
34
34	1	1	1	1
34	1	1	1	1	1	1
34	1
34
34	1	1
34
34	1	1
34	1	1	1
34	1	1
34	1
34	1	1
34
34
34
34
34	1	1
34
34
34	1	1
34
34
34	1	1	1	1	1	1
34
34	1	1	1	1	1	1
	34	27	11	8	6	6
35	1	1
35	1
35	1	1
35	1	1	1	1	1	1
35	1
35	1
35	1	1	1	1	1	1
35	1	1	1	1	1	1
35	1	1
35	1	1
35	1	1
35
35	1
35	1
35
35	1	1
35	1
35	1	1	1	1	1	1
35	1	1	1	1	1	1
35	1	1	1	1	1	1
35
35	1	1
35	1	1
35	1	1	1	1	1	1
35	1	1	1	1	1	1
35	1
35	1	1	1	1	1	1
35	1	1
35
35
35	1	1
35	1	1
35	1	1
35
35
35
35
35
35
35
35
35	1	1
35	1	1	1	1	1	1
35
35
35	1	1
35	1	1
35	1
35
35	1	1
35
35
35	1	1
35	1
35	1
35	1	1
35	1
35
35
35
35	1	1
35
35
35	1	1	1	1
35	1
35
35	1	1
35
35	1
35	1	1	1	1	1
35	1	1
35	1	1	1	1	1	1
35
35	1	1	1
35
35
35	1	1	1	1
35
35
35	1
35	1	1
35
35	1	1	1	1	1
35
35
35
35	1	1	1	1	1	1
35	1	1	1	1	1	1
35
35	1	1	1
35	1	1	1	1	1
35
35	1	1
35
35	1	1	1	1	1	1
35
35	1	1	1	1	1
35
35	1	1
35
35	1	1
35	1	1
	62	48	22	20	18	14
36
36
36
36
36	1	1	1	1	1	1
36
36
36
36
36
36	1	1
36
36
36	1
36
36
36
36
36
36
36
36
36	1	1	1	1	1	1
36
36
36
36
36
36
36
36
	4	3	2	2	2	2
37	2	1
37
37
37	1	1	1
37
37	1
37	1
37	1	1
37
37	1	1
37
37	1
37	1	1	1	1	1	1
37	1	1	1	1	1	1
37
37
37
37
37
37
37
37
37
37
37
37	1	1	1	1	1	1
37	1	1	1	1	1	1
37
37
37	1	1	1	1	1	1
	13	9	6	5	5	5
38	1	1	1	1	1	1
38
38	1	1	1
38	1	1
38
38	1	1	1	1	1	1
38
38
38
38
38
38
38
38
38	1
38	1	1
38	1	1
38
38	1	1	1
38
38
38
38	1	1	1	1	1	1
38
38
38
38
38
38
38
38
38
38
38	1	1
	10	9	5	3	3	3
39
39
39
39
39
39	1	1	1
39	1
39
39	1	1
39
39
39	1	1	1	1	1	1
39
39
39
39	1	1	1
39	1	1	1
39
39	1	1	1	1	1	1
39	1	1	1	1	1	1
39	1	1	1	1
39	1	1
39	1	1
39	1
39	1	1	1	1	1	1
39	1	1
39	1
39	1	1	1	1	1	1
39
39
39
39	1	1	1	1	1	1
	17	14	10	7	6	6
40
40	1
40
40
40
40
40
40
40
40
40
40
40
40
40
40
40
40
40	1	1
40
40
40
40
	2	1	0	0	0	0
41
41
41
41	1	1
41	1	1
41
41
41
41
41
41	1	1
41
41
41
41	1	1
41	1	1
41	1	1
41
41
41
41
41
41
	6	6	0	0	0	0
42
42
42
42
42
42
42
42
42
42
42
42	1	1
42
42
42
42
42
42
42
42
42
42
42
42
42
42
	1	1	0	0	0	0
43	1	1	1
43
43
43
43
43
43
43
43	1	1
43
43
43
43
43
43	1	1
43
43
43
43
43	1	1
43
43
43	1	1
43
43
43
43
43
43
43
43
43
43
43
	5	5	1	0	0	0
44
44
44	1	1
44	1	1
44	1	1
44	1	1
44
44
44
44
44
44	1	1	1
44
44
44
44
44
44
44
44
44
44
44
44
44
44
44
44
44
44
	5	5	1	0	0	0
45
45
45
45
45
	0	0	0	0	0	0
46
46
46
46
46
46
46
46	1	1
46
46
46
46	1	1	1
46
46
46
46	1	1	1
46	1	1
46
46
46	1	1
46
46
46
46
46
46
46
46
46
46
46
46
46
46
46
46
46
46
46
	5	5	2	0	0	0
47
47
47
47
47
47
47
47
47
47
47
47
47
47
47
47
47	1	1
47	1	1
47
47	1	1
47
47
47
47
47
47
47
47
47
47
47
47
	3	3	0	0	0	0
48
48
48	1	1
48
48
48	1	1
48
48
48
48
48
48
48
48
48
48
48	1	1
48
48
48
48
48	1	1
48	1	1
48	1	1
48	1	1
48	1	1
48
48
48
48
48
48
48
48	1	1	1
48
48
48
48
48
48
48
48
48
48
48
48
48
48
48
48
48
48	1	1
48
48
48
48
48
48
48
48
48
48
48
48
48
48
48
48
48
48
	10	10	1	0	0	0
49
49	1	1
49
49	1	1
49	1	1
49
49
49
49
49
49
49
49
49
49
49
49
49
49
49
49
49
49
49
49
49
49
	3	3	0	0	0	0
50
50	1	1
50
50	1	1
50	1	1
50
50
50
50	1	1
50
50
50
50
50
50
50
50
50
50
50
50
50
50	1	1	1
50
50
50
50
50
50
50
50
50
50
50
50
50
50
	5	5	1	0	0	0
51
51
51
51
51
51
51
51
51
51
51
	0	0	0	0	0	0
52
52	1	1
52
52
52	1	1
52
52	1	1
52
52
52	1	1
52	1	1
52
52
52
52
52
52
52
52
52
52
52
52
52
52
52
52	1	1
52
52
52
52	1	1	1
52
52
52
52
52	1	1	1
52
52
52
52
52	1	1	1
52
52
52	1	1
52
52
52
52
52
52
52
	10	10	3	0	0	0
53
53	1	1
53
53	1	1
53	1	1
53
53
53
53
53
53
53
53
53
53
53
	3	3	0	0	0	0
54
54
54
54	1	1
54	1	1	1
54
54
54
54
54
54
54
54
54
54	1	1
54
54
54
54
54
54
	3	3	1	0	0	0
55
55
55
55
55
55
55	1	1	1
55
55
55
55
55
55
55
55
55
55
55
55
55
	1	1	1	0	0	0
56
56
56
56
56
56
56
56
56	1	1	1
56
56
56
56
56
56
56
56
56
56
56
56
56
56
56
56
56
56
56
56
56
56
56
56
56
56
	1	1	1	0	0	0
57
57	1	1	1
57
57
57
57
57
57	1	1
57
57
	2	2	1	0	0	0
58
58
58
58
58
58
58
58
58
58
58
58
58
58
58
58
58
58
58
	0	0	0	0	0	0
59
59
59
59	1	1	1
59	1	1	1
59
59
59	1	1
59
59	1	1	1
59
59
59
59
59
59
59
59
59
59
	4	4	3	0	0	0
60
60
60
60
60
60
60
60
60
60
60
60
60
	0	0	0	0	0	0

## Sheet: Table 1, 2 - embryos cd.
Genotype	germinated	MSO	Perlite	Soil	After colchicine	Soil
61	0	0	0	0	0	0
61	1	1	1	1	1	1
61	0	0	0	0	0	0
61	1	1	0	0	0	0
61	0	0	0	0	0	0
61	1	1	0	0	0	0
61	1	0	0	0	0	0
61	1	1	0	0	0	0
61	1	1	1	1	1	1
61	1	0	0	0	0	0
61	0	0	0	0	0	0
61	0	0	0	0	0	0
61	0	0	0	0	0	0
61	0	0	0	0	0	0
61	1	1	1	1	0	0
61	1	1	1	1	1	1
62	1	0	0	0	0	0
62	1	0	0	0	0	0
62	0	0	0	0	0	0
62	0	0	0	0	0	0
62	0	0	0	0	0	0
62	0	0	0	0	0	0
62	1	0	0	0	0	0
62	1	0	0	0	0	0
62	1	1	1	1	1	1
62	0	0	0	0	0	0
62	0	0	0	0	0	0
62	1	0	0	0	0	0
62	0	0	0	0	0	0
62	1	0	0	0	0	0
62	0	0	0	0	0	0
62	0	0	0	0	0	0
62	0	0	0	0	0	0
63	1	0	0	0	0	0
63	0	0	0	0	0	0
63	1	0	0	0	0	0
63	1	1	1	1	1	1
63	1	1	0	0	0	0
63	1	1	0	0	0	0
63	0	0	0	0	0	0
63	0	0	0	0	0	0
63	0	0	0	0	0	0
63	1	0	0	0	0	0
63	0	0	0	0	0	0
63	1	0	0	0	0	0
63	0	0	0	0	0	0
63	1	1	1	1	1	1
63	1	1	1	1	1	1
63	0	0	0	0	0	0
63	0	0	0	0	0	0
64	1	0	0	0	0	0
64	0	0	0	0	0	0
64	0	0	0	0	0	0
64	1	1	1	1	1	1
64	0	0	0	0	0	0
64	0	0	0	0	0	0
64	0	0	0	0	0	0
64	0	0	0	0	0	0
64	1	1	0	0	0	0
64	1	0	0	0	0	0
64	1	1	0	0	0	0
64	1	1	1	1	1	1
64	1	1	1	1	1	1
64	1	1	0	0	0	0
64	1	0	0	0	0	0
64	0	0	0	0	0	0
64	1	1	1	1	1	1
64	0	0	0	0	0	0
64	1	1	1	1	1	1
64	0	0	0	0	0	0
65	0	0	0	0	0	0
65	1	1	1	1	1	1
65	0	0	0	0	0	0
65	0	0	0	0	0	0
65	1	0	0	0	0	0
65	0	0	0	0	0	0
65	0	0	0	0	0	0
65	1	0	0	0	0	0
65	0	0	0	0	0	0
65	0	0	0	0	0	0
65	0	0	0	0	0	0
65	0	0	0	0	0	0
65	0	0	0	0	0	0
65	1	1	0	0	0	0
65	1	0	0	0	0	0
66	1	1	1	1	1	1
66	1	0	0	0	0	0
66	0	0	0	0	0	0
66	1	0	0	0	0	0
66	0	0	0	0	0	0
66	0	0	0	0	0	0
66	0	0	0	0	0	0
66	0	0	0	0	0	0
66	1	1	1	1	1	1
66	0	0	0	0	0	0
67	0	0	0	0	0	0
67	1	0	0	0	0	0
67	1	0	0	0	0	0
67	1	1	1	1	1	1
67	0	0	0	0	0	0
67	0	0	0	0	0	0
68	0	0	0	0	0	0
68	1	0	0	0	0	0
68	0	0	0	0	0	0
68	0	0	0	0	0	0
68	1	0	0	0	0	0
68	0	0	0	0	0	0
68	0	0	0	0	0	0
68	0	0	0	0	0	0
68	0	0	0	0	0	0
68	0	0	0	0	0	0
68	0	0	0	0	0	0
68	0	0	0	0	0	0
68	1	0	0	0	0	0
69	0	0	0	0	0	0
69	0	0	0	0	0	0
69	1	1	0	0	0	0
69	0	0	0	0	0	0
69	0	0	0	0	0	0
69	0	0	0	0	0	0
69	1	0	0	0	0	0
69	0	0	0	0	0	0
70	1	1	1	1	0	0
70	0	0	0	0	0	0
71	1	1	1	1	1	1
71	0	0	0	0	0	0
71	0	0	0	0	0	0
71	0	0	0	0	0	0
71	0	0	0	0	0	0
72	0	0	0	0	0	0
72	0	0	0	0	0	0
72	0	0	0	0	0	0
72	0	0	0	0	0	0
72	1	0	0	0	0	0
72	0	0	0	0	0	0
72	0	0	0	0	0	0
72	1	1	1	1	1	1
72	0	0	0	0	0	0
72	1	0	0	0	0	0
72	0	0	0	0	0	0
72	0	0	0	0	0	0
72	0	0	0	0	0	0
72	0	0	0	0	0	0
72	0	0	0	0	0	0
72	0	0	0	0	0	0
72	1	0	0	0	0	0
72	1	1	1	1	1	1
72	1	0	0	0	0	0
72	1	1	1	1	1	1
72	0	0	0	0	0	0
72	1	0	0	0	0	0
72	0	0	0	0	0	0
72	1	1	1	1	1	1
72	0	0	0	0	0	0
72	1	0	0	0	0	0
72	0	0	0	0	0	0
72	0	0	0	0	0	0
72	0	0	0	0	0	0
72	0	0	0	0	0	0
73	1	0	0	0	0	0
73	1	0	0	0	0	0
73	0	0	0	0	0	0
73	1	0	0	0	0	0
73	0	0	0	0	0	0
73	1	1	1	1	1	1
73	0	0	0	0	0	0
73	0	0	0	0	0	0
73	0	0	0	0	0	0
73	1	0	0	0	0	0
73	1	1	1	1	1	1
73	1	0	0	0	0	0
73	0	0	0	0	0	0
73	0	0	0	0	0	0
73	0	0	0	0	0	0
74	1	0	0	0	0	0
74	1	0	0	0	0	0
74	0	0	0	0	0	0
74	1	0	0	0	0	0
75	0	0	0	0	0	0
75	0	0	0	0	0	0
75	1	1	1	1	0	0
75	1	1	0	0	0	0
75	0	0	0	0	0	0
75	1	1	1	1	1	1
75	1	1	1	1	1	1
76	1	1	0	0	0	0
76	1	1	1	1	1	1
76	0	0	0	0	0	0
76	1	0	0	0	0	0
76	1	0	0	0	0	0
76	1	1	1	1	1	1
76	1	0	0	0	0	0
76	0	0	0	0	0	0
76	0	0	0	0	0	0
76	0	0	0	0	0	0
76	1	1	1	1	1	1
76	0	0	0	0	0	0
76	0	0	0	0	0	0
77	0	0	0	0	0	0
77	0	0	0	0	0	0
77	1	0	0	0	0	0
77	0	0	0	0	0	0
77	0	0	0	0	0	0
78	0	0	0	0	0	0
78	1	1	1	1	1	1
78	0	0	0	0	0	0
78	1	1	1	1	1	1
78	0	0	0	0	0	0
78	0	0	0	0	0	0
78	0	0	0	0	0	0
78	1	1	0	0	0	0
78	1	1	0	0	0	0
78	0	0	0	0	0	0
78	0	0	0	0	0	0
78	0	0	0	0	0	0
78	0	0	0	0	0	0
78	1	1	0	0	0	0
78	1	0	0	0	0	0
78	0	0	0	0	0	0
78	0	0	0	0	0	0
79	0	0	0	0	0	0
79	1	0	0	0	0	0
79	1	1	1	1	1	1
79	1	0	0	0	0	0
79	0	0	0	0	0	0
79	0	0	0	0	0	0
79	0	0	0	0	0	0
79	0	0	0	0	0	0
79	0	0	0	0	0	0
79	0	0	0	0	0	0
79	1	1	1	1	1	1
79	0	0	0	0	0	0
79	1	0	0	0	0	0
79	1	0	0	0	0	0
79	1	0	0	0	0	0
79	0	0	0	0	0	0
79	0	0	0	0	0	0
79	0	0	0	0	0	0
80	0	0	0	0	0	0
80	1	1	1	1	1	1
80	0	0	0	0	0	0
80	1	1	0	0	0	0
80	0	0	0	0	0	0
80	1	1	1	1	1	1
80	0	0	0	0	0	0
80	0	0	0	0	0	0
80	1	1	1	1	1	1
80	1	1	1	1	1	1
80	0	0	0	0	0	0
80	1	0	0	0	0	0
80	0	0	0	0	0	0
81	0	0	0	0	0	0
81	1	1	1	1	1	1
81	0	0	0	0	0	0
82	0	0	0	0	0	0
82	0	0	0	0	0	0
82	0	0	0	0	0	0
82	1	0	0	0	0	0
83	1	1	0	0	0	0
84	0	0	0	0	0	0
84	0	0	0	0	0	0
84	0	0	0	0	0	0
85	0	0	0	0	0	0
85	1	0	0	0	0	0
85	0	0	0	0	0	0
85	0	0	0	0	0	0
85	0	0	0	0	0	0
85	1	1	0	0	0	0
85	0	0	0	0	0	0
86	1	0	0	0	0	0
86	1	0	0	0	0	0
86	0	0	0	0	0	0
86	1	1	0	0	0	0
86	0	0	0	0	0	0
86	0	0	0	0	0	0
86	0	0	0	0	0	0
86	0	0	0	0	0	0
86	0	0	0	0	0	0
86	0	0	0	0	0	0
86	1	1	1	1	1	1
86	0	0	0	0	0	0
86	0	0	0	0	0	0
86	0	0	0	0	0	0
87	0	0	0	0	0	0
87	1	1	1	1	1	1
87	0	0	0	0	0	0
87	0	0	0	0	0	0
87	0	0	0	0	0	0
87	1	1	0	0	0	0
88	0	0	0	0	0	0
88	0	0	0	0	0	0
89	1	0	0	0	0	0
89	0	0	0	0	0	0
91	1	1	1	1	1	1
92	0	0	0	0	0	0
92	0	0	0	0	0	0
92	0	0	0	0	0	0
92	0	0	0	0	0	0
92	1	0	0	0	0	0
92	0	0	0	0	0	0
92	0	0	0	0	0	0
92	1	0	0	0	0	0
93	0	0	0	0	0	0
93	0	0	0	0	0	0
93	0	0	0	0	0	0
93	0	0	0	0	0	0
93	1	0	0	0	0	0
94	1	0	0	0	0	0
94	1	1	1	1	1	1
94	0	0	0	0	0	0
94	1	1	0	0	0	0
94	0	0	0	0	0	0
94	1	1	0	0	0	0
95	0	0	0	0	0	0
95	0	0	0	0	0	0
95	0	0	0	0	0	0
95	0	0	0	0	0	0
95	1	1	0	0	0	0
95	0	0	0	0	0	0
97	1	1	1	1	1	1
97	1	1	0	0	0	0
	0.401869	0.214953	0.140187	0.140187	0.130841	0.130841
	0.491041	0.411431	0.347723	0.347723	0.337753	0.337753
	0.0868046	0.0727315	0.0614693	0.0614693	0.0597069	0.0597069
62	0	0	0	0	0	0
62	0	0	0	0	0	0
63	0	0	0	0	0	0
63	1	0	0	0	0	0
65	1	1	0	0	0	0
65	0	0	0	0	0	0
65	0	0	0	0	0	0
66	0	0	0	0	0	0
67	0	0	0	0	0	0
67	0	0	0	0	0	0
67	0	0	0	0	0	0
67	0	0	0	0	0	0
68	0	0	0	0	0	0
68	0	0	0	0	0	0
68	1	0	0	0	0	0
69	0	0	0	0	0	0
69	1	1	0	0	0	0
69	0	0	0	0	0	0
69	0	0	0	0	0	0
70	0	0	0	0	0	0
70	0	0	0	0	0	0
70	1	1	1	1	1	1
71	0	0	0	0	0	0
71	0	0	0	0	0	0
72	1	1	1	1	0	0
72	1	1	0	0	0	0
72	0	0	0	0	0	0
73	1	0	0	0	0	0
74	0	0	0	0	0	0
74	0	0	0	0	0	0
74	0	0	0	0	0	0
74	0	0	0	0	0	0
74	0	0	0	0	0	0
74	0	0	0	0	0	0
75	1	0	0	0	0	0
75	0	0	0	0	0	0
75	0	0	0	0	0	0
75	0	0	0	0	0	0
75	0	0	0	0	0	0
75	1	1	0	0	0	0
75	0	0	0	0	0	0
75	0	0	0	0	0	0
75	0	0	0	0	0	0
76	1	1	0	0	0	0
76	1	1	1	1	1	1
76	1	1	0	0	0	0
76	1	1	0	0	0	0
76	0	0	0	0	0	0
76	0	0	0	0	0	0
77	0	0	0	0	0	0
78	0	0	0	0	0	0
79	0	0	0	0	0	0
79	0	0	0	0	0	0
79	0	0	0	0	0	0
79	0	0	0	0	0	0
79	1	0	0	0	0	0
80	0	0	0	0	0	0
80	0	0	0	0	0	0
80	1	1	1	1	1	1
81	0	0	0	0	0	0
82	1	0	0	0	0	0
82	1	1	0	0	0	0
82	0	0	0	0	0	0
82	0	0	0	0	0	0
83	0	0	0	0	0	0
83	0	0	0	0	0	0
83	0	0	0	0	0	0
83	0	0	0	0	0	0
84	0	0	0	0	0	0
84	0	0	0	0	0	0
84	0	0	0	0	0	0
85	0	0	0	0	0	0
85	0	0	0	0	0	0
85	0	0	0	0	0	0
85	1	1	0	0	0	0
85	1	1	0	0	0	0
86	0	0	0	0	0	0
86	1	1	0	0	0	0
86	0	0	0	0	0	0
87	0	0	0	0	0	0
87	0	0	0	0	0	0
87	0	0	0	0	0	0
87	0	0	0	0	0	0
88	0	0	0	0	0	0
88	0	0	0	0	0	0
89	0	0	0	0	0	0
89	0	0	0	0	0	0
89	0	0	0	0	0	0
89	0	0	0	0	0	0
89	0	0	0	0	0	0
89	0	0	0	0	0	0
89	0	0	0	0	0	0
90	1	1	1	1	1	1
90	1	1	0	0	0	0
90	0	0	0	0	0	0
90	0	0	0	0	0	0
91	0	0	0	0	0	0
92	0	0	0	0	0	0
93	0	0	0	0	0	0
93	1	1	1	1	0	0
95	0	0	0	0	0	0
96	0	0	0	0	0	0
96	0	0	0	0	0	0
97	1	1	1	1	1	1
	0.240385	0.182692	0.0673077	0.0673077	0.0480769	0.0480769
	0.429386	0.388285	0.251767	0.251767	0.214965	0.214965
	0.0421048	0.0380745	0.0246878	0.0246878	0.021079	0.021079
61	0	0	0	0	0	0
61	0	0	0	0	0	0
62	1	1	1	1	1	1
62	1	1	1	1	1	1
63	0	0	0	0	0	0
65	0	0	0	0	0	0
65	0	0	0	0	0	0
65	0	0	0	0	0	0
65	0	0	0	0	0	0
65	0	0	0	0	0	0
65	0	0	0	0	0	0
66	0	0	0	0	0	0
68	0	0	0	0	0	0
69	0	0	0	0	0	0
69	0	0	0	0	0	0
69	0	0	0	0	0	0
69	0	0	0	0	0	0
69	0	0	0	0	0	0
70	0	0	0	0	0	0
72	0	0	0	0	0	0
74	0	0	0	0	0	0
74	0	0	0	0	0	0
74	0	0	0	0	0	0
74	0	0	0	0	0	0
74	0	0	0	0	0	0
74	1	0	0	0	0	0
75	0	0	0	0	0	0
75	0	0	0	0	0	0
76	0	0	0	0	0	0
76	0	0	0	0	0	0
79	0	0	0	0	0	0
81	1	0	0	0	0	0
81	0	0	0	0	0	0
82	0	0	0	0	0	0
82	0	0	0	0	0	0
82	0	0	0	0	0	0
82	1	0	0	0	0	0
82	0	0	0	0	0	0
82	0	0	0	0	0	0
83	0	0	0	0	0	0
83	0	0	0	0	0	0
84	0	0	0	0	0	0
84	0	0	0	0	0	0
85	0	0	0	0	0	0
85	0	0	0	0	0	0
85	0	0	0	0	0	0
86	0	0	0	0	0	0
87	0	0	0	0	0	0
88	0	0	0	0	0	0
88	0	0	0	0	0	0
89	0	0	0	0	0	0
89	0	0	0	0	0	0
90	1	0	0	0	0	0
96	0	0	0	0	0	0
96	0	0	0	0	0	0
97	0	0	0	0	0	0
97	0	0	0	0	0	0
97	0	0	0	0	0	0
99	0	0	0	0	0	0
99	0	0	0	0	0	0
100	0	0	0	0	0	0
	0.0983607	0.0327869	0.0327869	0.0327869	0.0327869	0.0327869
	0.300273	0.179556	0.179556	0.179556	0.179556	0.179556
	0.038446	0.0229898	0.0229898	0.0229898	0.0229898	0.0229898
61	0	0	0	0	0	0
61	0	0	0	0	0	0
61	0	0	0	0	0	0
61	0	0	0	0	0	0
61	0	0	0	0	0	0
61	0	0	0	0	0	0
61	0	0	0	0	0	0
62	1	0	0	0	0	0
62	0	0	0	0	0	0
62	0	0	0	0	0	0
62	0	0	0	0	0	0
62	0	0	0	0	0	0
62	0	0	0	0	0	0
62	0	0	0	0	0	0
62	0	0	0	0	0	0
62	0	0	0	0	0	0
62	0	0	0	0	0	0
62	0	0	0	0	0	0
63	1	0	0	0	0	0
63	1	0	0	0	0	0
63	0	0	0	0	0	0
63	0	0	0	0	0	0
63	0	0	0	0	0	0
63	0	0	0	0	0	0
63	0	0	0	0	0	0
63	0	0	0	0	0	0
63	1	1	1	1	1	1
63	0	0	0	0	0	0
64	1	0	0	0	0	0
64	1	0	0	0	0	0
64	0	0	0	0	0	0
64	0	0	0	0	0	0
64	1	1	1	0	0	0
65	1	1	0	0	0	0
65	1	1	0	0	0	0
65	1	1	1	1	1	1
65	0	0	0	0	0	0
65	0	0	0	0	0	0
65	0	0	0	0	0	0
65	0	0	0	0	0	0
65	0	0	0	0	0	0
65	0	0	0	0	0	0
65	0	0	0	0	0	0
66	0	0	0	0	0	0
67	0	0	0	0	0	0
67	0	0	0	0	0	0
67	0	0	0	0	0	0
68	0	0	0	0	0	0
68	0	0	0	0	0	0
68	0	0	0	0	0	0
69	0	0	0	0	0	0
69	0	0	0	0	0	0
69	0	0	0	0	0	0
69	0	0	0	0	0	0
69	0	0	0	0	0	0
69	0	0	0	0	0	0
70	1	0	0	0	0	0
70	0	0	0	0	0	0
70	0	0	0	0	0	0
70	0	0	0	0	0	0
70	0	0	0	0	0	0
70	0	0	0	0	0	0
71	0	0	0	0	0	0
71	0	0	0	0	0	0
71	0	0	0	0	0	0
72	0	0	0	0	0	0
72	0	0	0	0	0	0
72	0	0	0	0	0	0
72	0	0	0	0	0	0
72	0	0	0	0	0	0
72	0	0	0	0	0	0
73	0	0	0	0	0	0
73	0	0	0	0	0	0
73	1	0	0	0	0	0
74	0	0	0	0	0	0
74	0	0	0	0	0	0
74	0	0	0	0	0	0
74	1	1	0	0	0	0
74	0	0	0	0	0	0
74	1	0	0	0	0	0
74	0	0	0	0	0	0
74	0	0	0	0	0	0
74	1	1	1	1	1	1
74	0	0	0	0	0	0
74	0	0	0	0	0	0
74	0	0	0	0	0	0
74	1	0	0	0	0	0
74	1	1	1	1	1	1
74	0	0	0	0	0	0
74	0	0	0	0	0	0
74	0	0	0	0	0	0
75	1	1	0	0	0	0
75	0	0	0	0	0	0
75	1	0	0	0	0	0
75	0	0	0	0	0	0
75	0	0	0	0	0	0
75	0	0	0	0	0	0
75	0	0	0	0	0	0
75	0	0	0	0	0	0
75	0	0	0	0	0	0
75	0	0	0	0	0	0
75	0	0	0	0	0	0
75	1	0	0	0	0	0
75	0	0	0	0	0	0
75	1	1	0	0	0	0
75	0	0	0	0	0	0
75	0	0	0	0	0	0
76	1	1	1	1	1	1
76	1	1	1	1	1	1
76	0	0	0	0	0	0
76	0	0	0	0	0	0
76	0	0	0	0	0	0
76	0	0	0	0	0	0
76	1	0	0	0	0	0
76	0	0	0	0	0	0
76	0	0	0	0	0	0
76	1	0	0	0	0	0
76	0	0	0	0	0	0
76	0	0	0	0	0	0
77	0	0	0	0	0	0
77	0	0	0	0	0	0
77	1	1	1	1	1	1
77	0	0	0	0	0	0
77	1	1	1	1	1	1
77	0	0	0	0	0	0
77	1	0	0	0	0	0
77	1	0	0	0	0	0
77	0	0	0	0	0	0
77	0	0	0	0	0	0
78	0	0	0	0	0	0
79	0	0	0	0	0	0
79	0	0	0	0	0	0
79	0	0	0	0	0	0
79	0	0	0	0	0	0
79	0	0	0	0	0	0
80	0	0	0	0	0	0
80	1	0	0	0	0	0
80	0	0	0	0	0	0
80	0	0	0	0	0	0
80	1	1	1	1	1	1
80	0	0	0	0	0	0
80	1	0	0	0	0	0
80	0	0	0	0	0	0
80	0	0	0	0	0	0
80	0	0	0	0	0	0
80	0	0	0	0	0	0
80	0	0	0	0	0	0
80	0	0	0	0	0	0
80	0	0	0	0	0	0
81	0	0	0	0	0	0
81	0	0	0	0	0	0
82	0	0	0	0	0	0
82	0	0	0	0	0	0
82	1	0	0	0	0	0
82	0	0	0	0	0	0
83	1	1	0	0	0	0
83	0	0	0	0	0	0
83	0	0	0	0	0	0
83	0	0	0	0	0	0
83	0	0	0	0	0	0
83	0	0	0	0	0	0
83	0	0	0	0	0	0
83	0	0	0	0	0	0
83	0	0	0	0	0	0
83	0	0	0	0	0	0
84	0	0	0	0	0	0
84	0	0	0	0	0	0
84	0	0	0	0	0	0
84	0	0	0	0	0	0
84	0	0	0	0	0	0
84	0	0	0	0	0	0
85	1	1	1	1	1	1
85	0	0	0	0	0	0
85	1	1	0	0	0	0
85	1	1	1	1	1	1
85	0	0	0	0	0	0
85	0	0	0	0	0	0
86	0	0	0	0	0	0
86	0	0	0	0	0	0
86	0	0	0	0	0	0
86	0	0	0	0	0	0
86	0	0	0	0	0	0
86	0	0	0	0	0	0
86	1	0	0	0	0	0
86	0	0	0	0	0	0
86	0	0	0	0	0	0
86	0	0	0	0	0	0
86	0	0	0	0	0	0
86	0	0	0	0	0	0
86	0	0	0	0	0	0
86	1	1	0	0	0	0
87	1	1	0	0	0	0
87	0	0	0	0	0	0
87	0	0	0	0	0	0
87	1	0	0	0	0	0
87	0	0	0	0	0	0
87	0	0	0	0	0	0
87	0	0	0	0	0	0
87	0	0	0	0	0	0
87	0	0	0	0	0	0
87	1	1	0	0	0	0
87	0	0	0	0	0	0
88	0	0	0	0	0	0
88	0	0	0	0	0	0
88	0	0	0	0	0	0
88	0	0	0	0	0	0
89	1	0	0	0	0	0
89	0	0	0	0	0	0
89	0	0	0	0	0	0
89	0	0	0	0	0	0
89	0	0	0	0	0	0
89	0	0	0	0	0	0
89	0	0	0	0	0	0
89	0	0	0	0	0	0
89	1	1	1	1	1	1
89	0	0	0	0	0	0
89	0	0	0	0	0	0
90	0	0	0	0	0	0
90	0	0	0	0	0	0
90	0	0	0	0	0	0
90	0	0	0	0	0	0
90	0	0	0	0	0	0
91	0	0	0	0	0	0
91	1	1	1	1	1	1
91	0	0	0	0	0	0
91	1	1	0	0	0	0
91	0	0	0	0	0	0
91	0	0	0	0	0	0
91	0	0	0	0	0	0
91	0	0	0	0	0	0
91	0	0	0	0	0	0
91	0	0	0	0	0	0
92	0	0	0	0	0	0
93	1	1	1	1	1	1
93	0	0	0	0	0	0
93	1	1	1	1	0	0
93	0	0	0	0	0	0
93	0	0	0	0	0	0
93	0	0	0	0	0	0
93	0	0	0	0	0	0
93	0	0	0	0	0	0
93	1	0	0	0	0	0
95	0	0	0	0	0	0
95	0	0	0	0	0	0
96	0	0	0	0	0	0
96	0	0	0	0	0	0
96	0	0	0	0	0	0
97	1	0	0	0	0	0
97	1	0	0	0	0	0
97	0	0	0	0	0	0
97	0	0	0	0	0	0
97	0	0	0	0	0	0
97	0	0	0	0	0	0
97	0	0	0	0	0	0
100	0	0	0	0	0	0
	0.2	0.105882	0.0627451	0.0588235	0.054902	0.054902
	0.400787	0.308292	0.242981	0.235757	0.228237	0.228237
	0.0250982	0.019306	0.015216	0.0147637	0.0142927	0.0142927

## Sheet: Table 3, 4 - hybrids I part
Oat DH and OMA lines I part							hybrids - marked in green
L.p.	lab no	plant no	embryo no	sample no for DNA	genotype no	seeds
1	22	9	348	2	STH 4.8411	165
2	23	21	649	47	STH 4.8417	10
3	26	25	535	43	STH 4.8437	4
4	30	4	123	15	STH 4.4576	10
5	34	38	654	22	STH 4.4606	36
6	35	2	27	4	STH 4.4690 a	19
7	35	2	26	3	STH 4.4690 b	119
8	35	5	100	10	STH 4.4690 c	23
9	35	5	106	14	STH 4.4690 d	10
10	35	12	260	17	STH 4.4690 e	12
11	35	19	381	19	STH 4.4690 f	2
12	35	22	472	12	STH 4.4690 g	200
13	35	22	620	35	STH 4.4690 h	2
14	35	27	555	33	STH 4.4690 i	6
15	35	28	570	32	STH 4.4690 j	1
16	35	34	601	45	STH 4.4690 k	1
17	37	16	322	7	STH 4.4731 a	91
18	37	16	323	16	STH 4.4731 b	14
19	37	33	572	31	STH 4.4731 c	14
20	37	34	598	39	STH 4.4731 d	6
21	38	21	565	41	STH 4.4740 a	20
22	38	21	565	30	STH 4.4740 b	57
23	39	13	456	20	STH 4.4742 a	77
24	39	15	467	5	STH 4.4742 b	222
25	39	18	487	9	STH 4.4742 c	5
26	39	20	520	21	STH 4.4742 d	1
27	23	3	138	44	STH 4.8417	0
28	35	2	16	23	STH 4.4690	0
29	35	5	99	27	STH 4.4690	0
30	35	5	108	13	STH 4.4690	0
31	23	15	523a	38	STH 4.8417	0
32	24	2	78	6	STH 4.8432	0
33	35	37	617	26	STH 4.4690	0
34	36	1	68	1	STH 4.4729	0
35	27	24	478	36	STH 4.8442	0
36	34	13	262	37	STH 4.4606	0
37	26	10	373	8	STH 4.8437	0
38	28	11	310	18	STH 4.8448	0
39	35	19	379	34	STH 4.4690	0
40	32	8	128	24	STH 4.4586	0
41	23	15	523	40	STH 4.8417	0

## Sheet: Table 3, 4 - hybrids II part
Oat DH and OMA lines II part							hybrids - marked in green
L.p.	lab no	plant no	embryo no	sample no for DNA	genotype no	seeds
1	40	32	493	74	STH4.8456/1	7
2	40	31	491	76	STH4.8456/1	6
3	41	30	495	72	STH4.8456/2	39
4	41	38	543	93	STH4.8456/2	53
5	41	5	26	67	STH4.8456/2	17
6	41	5	27	58	STH4.8456/2	11
7	41	44	584	87	STH4.8456/2	80
8	41	35	534	79	STH4.8456/2	1
9	42	13	169	64	STH4.8457/1	53
10	43	25	474	75	STH4.8457/2	0
11	43	13	171	51	STH4.8457/2	105
12	43	2	8	53	STH4.8457/2	0
13	43	34	558	77	STH4.8457/2	0
15	44	17	422	94	STH5.8421	20
16	44	16	430	50	STH5.8421	24
17	44	5	256a	84	STH5.8421	0
18	44	5	256b	85	STH5.8421	0
19	44	5	256c	83	STH5.8421	0
20	44	5	256d	99	STH5.8422	102
21	44	14	426	80	STH5.8421	183
22	46	10	350	49	STH5.8423	1
23	46	7	315	52	STH5.8423	0
24	48	23	456b	71	STH5.8425	3
25	48	23	456a	70	STH5.8425	1
26	48	11	207	died	STH5.8425	0
27	48	24	501	95	STH5.8425	0
28	48	17	354	66	STH5.8425	0
29	49	1	181	96	STH5.8426	28
30	50	3	184	73	STH5.8427	211
31	50	16	436	97	STH5.8427	1
32	50	5	201	61	STH5.8427	65
33	50	18	435	63	STH5.8427	179
34	50	25	596	78	STH5.8427	158
35	52	7	221	98	STH5.8429	0
36	52	15	366	55	STH5.8429	8
37	52	1	114	56	STH5.8429	343
38	52	10	310a	died	STH5.8429	0
39	52	10	310b	88	STH5.8429	4
40	52	18	335a	82	STH5.8429	0
41	52	12	253	86	STH5.8429	0
42	52	18	335b	81	STH5.8429	0
43	53	1	376	62	STH5.8430	130
44	54	2	92	60	STH5.8432	58
45	55	8	198	65	STH5.8436	58
46	56	5	140b	69	STH5.8440	51
47	56	5	140a	68	STH5.8440	96
48	57	2	29	54	STH5.8449	70
49	57	22	511	48	STH5.8449	55
50	59	7	165	57	STH5.8458	35
51	59	5	155	59	STH5.8458	57
52	47	17	347	89	STH5.8424	2
53	48	34	678	90	STH5.8425	0
54	51	32	664	91	STH5.8428	4
55	55	27	567	92	STH5.8436	8
56	43	34	559	died	STH4.8457/2	0
57	41	38	343	died	STH4.8456/2	0

## Sheet: Table 3, 4 - hybrids III part
Oat DH and OMA lines III part							hybrids - marked in green
L.p.	lab no	plant no	embryo no	sample no for DNA	genotype no	seeds
1	74	16	503	200	5.8535	1
2	62	25	697b	201	5.8505	0
3	61	2	64	202	5.8504	5
4	64	7	117	203	5.8507	0
5	90	10	430	204	STH 4.403/3	35
6	85	10	356	205	STH 5.8530/1	56
7	64	1	4	206	5.8507	0
8	89	13	499	207	STH 4.403/2	105
9	63	4	38	208	5.8506	84
10	91	13	567	209	STH 4.403/4	128
11	62	25	697a	210	5.8505	0
12	79	7	145	211	STH 5.8512	41
13	76	13	305	212	STH 5.8504/1	0
14	97	3	549	213	STH 5.8424	0
15	93	10	355a	214	STH 5.451/2	0
16	81	3	78	215	STH 5.8522/1	1
17	63	21	587	216	5.8506	0
18	93	10	355b	217	STH 5.451/2	0
19	64	7	118	218	5.8507	11
20	86	9	536	219	STH 5.8536/1	0
21	66	8	237	220	5.8509	0
22	73	7	94	221	5.8530	0
23	63	18	517	222	5.8506	12
24	86	4	420	223	STH 5.8536/1	1
25	78	2	77	224	STH 5.8506/1	99
26	80	6	364	225	STH 5.8518/1	2
27	62	23	659	226	5.8505	19
28	74	18	492	227	5.8535	19
29	80	2	30	228	STH 5.8518/1	51
30	85	5	509	229	STH 5.8530/1	74
31	77	9	312	230	STH 5.8505/1	3
32	97	2	524	231	STH 5.8424	21
33	87	2	193	232	STH 5.8540	0
34	75	15	545	233	5.8536	0
35	76	1	43	234	STH 5.8504/1	2
36	76	13	306	235	STH 5.8504/1	0
37	80	3	57	236	STH 5.8518/1	14
38	73	11	190	237	5.8530	0
39	80	13	435	238	STH 5.8518/1	61
40	64	10	188	239	5.8507	0
41	61	6	262	240	5.8504	2
42	65	14	362	241	5.8508	63
43	91	6	354	242	STH 4.403/4	9
